# Supplementary material for: A genome‐wide association study of the frailty index highlights brain pathways in ageing
Source: Aging Cell. 2021 Aug 25;20(9):e13459. doi: 10.1111/acel.13459 (PMC8441299; doi:10.1111/acel.13459)
Supplement: Supplementary file 2 — Table S1‐S13 [file ACEL-20-e13459-s002.xlsx]

## Sheet: STable 1
STable 1. Significant loci from Frailty Index meta-analysis of UK Biobank and TwinGene
Below are the results for 14 lead variants from fixed-effects sample size-based meta-analysis using METAL, including raw UKB and TwinGene associations in line
	Full summary statistics file available via GWAS catalog
			Meta-analysis							UK Biobank				TwinGene
RSID	CHR:BP	A1:A2	A1F	BETA	SE	P	Dir	HetI2	HetP	A1F	BETA	SE	P	A1F	BETA	SE	P
rs12739243	1:210302043	T:C	0.7794	0.0242	0.004	1.279e-09	++	48	0.1656	0.780591	0.0255408	0.00410225	4.1e-10	0.758019	0.00101104	0.0172079	0.953149
rs4952693	2:44151808	T:C	0.3734	-0.0194	0.0034	1.469e-08	--	0	0.4346	0.372672	-0.0200035	0.00351517	9e-09	0.386632	-0.00827256	0.0145973	0.570917
rs2071207	3:50159844	T:C	0.522	0.0187	0.0033	1.467e-08	++	0	0.4675	0.523376	0.0193077	0.00340038	1.1e-08	0.49788	0.00874588	0.0141344	0.536083
rs583514	3:173114167	T:C	0.4889	-0.0199	0.0033	1.65e-09	-+	77.3	0.03582	0.489542	-0.0215606	0.00339383	3.1e-10	0.477291	0.00885978	0.01409	0.529494
rs82334	4:3225371	A:C	0.6823	0.0223	0.0035	3.131e-10	++	44	0.1813	0.683047	0.0234732	0.00365044	1.4e-10	0.66882	0.00262904	0.0151589	0.862315
rs1363103	5:103917837	T:C	0.62	0.0191	0.0034	2.228e-08	+-	66.9	0.08226	0.620867	0.0204619	0.00350204	5.3e-09	0.603812	-0.00604837	0.0148485	0.683768
rs9275160	6:32652620	A:G	0.3397	0.0382	0.0035	7.176e-28	++	79.4	0.02751	0.341101	0.0398951	0.00357498	1.1e-28	0.312384	0.00426898	0.0157622	0.786523
rs2396766	7:114318071	A:G	0.4725	0.0201	0.0033	1.22e-09	+-	70	0.06802	0.47255	0.0215722	0.00340523	1.9e-10	0.472205	-0.00526723	0.0143079	0.712779
rs56299474	8:21992804	A:C	0.1733	0.0241	0.0044	3.941e-08	++	0	0.4129	0.173195	0.0248684	0.00448998	3.7e-08	0.17634	0.00822412	0.019826	0.678285
rs4146140	10:61885362	T:C	0.3811	-0.0198	0.0034	6.827e-09	--	0	0.6737	0.382556	-0.0194785	0.00351226	2.7e-08	0.353713	-0.0259559	0.0149749	0.0830728
rs10891490	11:112885527	T:C	0.4085	0.0188	0.0034	2e-08	++	0	0.3744	0.405391	0.0195587	0.00345288	1.4e-08	0.462236	0.00639723	0.0144081	0.657051
rs3959554	15:41443924	A:G	0.5823	-0.0189	0.0034	1.74e-08	--	0	0.3639	0.579558	-0.0196313	0.00344619	9.9e-09	0.634552	-0.00561345	0.0150497	0.70916
rs17612102	15:52264094	T:C	0.4067	-0.0187	0.0034	2.849e-08	--	0	0.667	0.406542	-0.0190002	0.00345495	3.9e-08	0.410376	-0.0125752	0.0145273	0.386715
rs8089807	18:39322639	T:C	0.1866	-0.0248	0.0043	6.499e-09	--	21.6	0.2588	0.187466	-0.0258511	0.0043747	3.5e-09	0.169103	-0.00360072	0.019214	0.85135
SNP=variant identifier, CHR=chromosome, BP=Genomic position (b37), A1=effect allele, A2=other allele, A1F=A1 allele frequency, BETA=A1 effect on FI, SE=standard error, P=p‐value, Directon=effect direction in 2 studies, HetPval=p-value for test of heterogeneity

## Sheet: STable 2
STable 2. Known variant-trait associations mapped to loci associated with Frailty Index
	Data downloaded from the GWAS catalog 12th April 2021
	Merged with the meta-analysis summary statistics, and labelled with locus/lead SNP where applicable
		Subset to those where Frailty Index p<0.05
	Additional results from previous GWAS of Frailty Index (Mekli 2018) added manually, due to absence from GWAS catalog
					Association with Frailty Index (QN)								Known variant-trait association from GWAS catalog
SNP	CHR	BP	A1	A2	A1F	BETA	SE	P	Dir	locus	lead	analysis	DISEASE.TRAIT	PUBMEDID	FIRST.AUTHOR	DATE	JOURNAL	STUDY	INITIAL.SAMPLE.SIZE	REPLICATION.SAMPLE.SIZE	MAPPED_GENE	INTERGENIC	P.VALUE2
rs6697886	1	1173611	A	G	0.1433	0.0097	0.0047	0.03918	++				Chronic inflammatory diseases (ankylosing spondylitis, Crohn's disease, psoriasis, primary sclerosing cholangitis, ulcerative colitis) (pleiotropy)	26974007	Ellinghaus D	2016-03-14	Nat Genet	Analysis of five chronic inflammatory diseases identifies 27 new associations and highlights disease-specific patterns at shared loci.	8,726 European ancestry ankylosing spondylitis cases, 19,085 European ancestry Crohnâ€™s disease cases, 6,530 European ancestry psoriasis cases, 3,408 European ancestry primary sclerosing cholangitis cases, 14,513 European ancestry ulcerative colitis cases, 34,213 European ancestry controls	NA	B3GALT6 - C1QTNF12	1	2e-10
rs3762444	1	2427712	T	C	0.4542	0.0068	0.0033	0.04279	++				Body mass index	30595370	Kichaev G	2018-12-27	Am J Hum Genet	Leveraging Polygenic Functional Enrichment to Improve GWAS Power.	approximately 458,000 European ancestry individuals	NA	PLCH2	0	2e-14
rs6658356	1	3280253	A	G	0.0655	-0.0137	0.0067	0.04068	-+				Response to statin therapy	20339536	Barber MJ	2010-03-22	PLoS One	Genome-wide association of lipid-lowering response to statins in combined study populations.	3,928 European ancestry individuals	NA	PRDM16	0	2e-06
rs10915437	1	4183006	A	G	0.6385	0.0072	0.0035	0.03635	+-				Migraine - clinic-based	23793025	Anttila V	2013-06-23	Nat Genet	Genome-wide meta-analysis identifies new susceptibility loci for migraine.	5,175 European ancestry clinic-based cases, 13,972 European ancestry clinic-based controls	NA	AL805961.1 - EEF1DP6	1	3e-08
rs239339	1	4444539	T	G	0.2303	0.0121	0.0039	0.002097	++				Obesity-related traits	23251661	Comuzzie AG	2012-12-04	PLoS One	Novel genetic loci identified for the pathophysiology of childhood obesity in the Hispanic population.	815 Hispanic children from 263 families	NA	EEF1DP6 - LINC01777	1	3e-06
rs705687	1	4548453	A	G	0.2218	-0.0083	0.004	0.03665	--				Alcohol consumption (drinks per week) (MTAG)	30643251	Liu M	2019-01-14	Nat Genet	Association studies of up to 1.2 million individuals yield new insights into the genetic etiology of tobacco and alcohol use.	up to 1,039,210 European ancestry individuals	NA	AL355602.1 - Z98747.1	1	1e-11
rs4654438	1	4559901	T	C	0.5246	-0.0096	0.0033	0.00392	--				Smooth-surface caries	24556642	Zeng Z	2014-02-18	Caries Res	Genome-wide association study of primary dentition pit-and-fissure and smooth surface caries.	1006 European ancestry individuals	NA	AL355602.1 - Z98747.1	1	2e-06
rs780569	1	4569436	A	T	0.7093	0.0157	0.0037	2.004e-05	++				Alcohol consumption (drinks per week)	30643258	Karlsson Linner R	2019-01-14	Nat Genet	Genome-wide association analyses of risk tolerance and risky behaviors in over 1 million individuals identify hundreds of loci and shared genetic influences.	414,343 European ancestry individuals	NA	AL355602.1 - Z98747.1	1	4e-10
rs241215	1	4604104	A	T	0.6145	-0.0092	0.0034	0.00736	--				Adolescent idiopathic scoliosis	26394188	Zhu Z	2015-09-22	Nat Commun	Genome-wide association study identifies new susceptibility loci for adolescent idiopathic scoliosis in Chinese girls.	960 Han Chinese ancestry cases, 1,499 Han Chinese ancestry controls	3,316 Han Chinese ancestry cases, 4,516 Han Chinese ancestry controls	AL355602.1 - Z98747.1	1	3e-09
rs909757	1	4850823	T	C	0.6339	-0.0096	0.0034	0.004917	-+				Chronotype	30696823	Jones SE	2019-01-29	Nat Commun	Genome-wide association analyses of chronotype in 697,828 individuals provides insights into circadian rhythms.	449,734 European ancestry individuals	248,098 European ancestry individuals	AJAP1	0	1e-08
rs34394051	1	6853091	A	G	0.8437	0.0112	0.0045	0.01333	+-				Educational attainment (years of education)	30038396	Lee JJ	2018-07-23	Nat Genet	Gene discovery and polygenic prediction from a genome-wide association study of educational attainment in 1.1 million individuals.	up to 1,131,881 European ancestry individuals	NA	CAMTA1	0	2e-09
rs11122155	1	6863773	A	T	0.1562	-0.0113	0.0045	0.01294	-+				Reaction time	29844566	Davies G	2018-05-29	Nat Commun	Study of 300,486 individuals identifies 148 independent genetic loci influencing general cognitive function.	330,069 European ancestry individuals	NA	CAMTA1	0	4e-07
rs6691442	1	6960196	A	G	0.5306	-0.0102	0.0033	0.002049	-+				Highest math class taken (MTAG)	30038396	Lee JJ	2018-07-23	Nat Genet	Gene discovery and polygenic prediction from a genome-wide association study of educational attainment in 1.1 million individuals.	811,539 European ancestry individuals	NA	CAMTA1	0	4e-09
rs2175171	1	7028842	C	G	0.5597	-0.0083	0.0033	0.01222	-+				Body size at age 10	32376654	Richardson TG	2020-05-06	BMJ	Use of genetic variation to separate the effects of early and later life adiposity on disease risk: mendelian randomisation study.	453,169 European ancestry individuals	NA	CAMTA1	0	4e-08
rs7532024	1	7179479	T	C	0.3117	0.0086	0.0036	0.01587	++				Levodopa wearing off effect (time symptoms uncontrolled) in Parkinson's disease (response to zonisamide)	32355309	Cha PC	2020-05-01	J Hum Genet	Genome-wide association study identifies zonisamide responsive gene in Parkinson's disease patients.	67 Japanese ancestry responders, 133 Japanese ancestry poor responders	NA	CAMTA1	0	4e-06
rs76648881	1	8007595	T	C	0.9729	-0.0215	0.0104	0.03844	--				Blond vs. brown/black hair color	30531825	Morgan MD	2018-12-10	Nat Commun	Genome-wide study of hair colour in UK Biobank explains most of the SNP heritability.	39,397 British ancestry blond hair individuals, 283,920 British ancestry brown or black hair individuals	NA	TNFRSF9 - PARK7	1	2e-23
rs141515844	1	9025998	T	C	0.9895	-0.04	0.0169	0.01795	--				DNA methylation variation (age effect)	30348214	Zhang Q	2018-10-22	Genome Med	Genotype effects contribute to variation in longitudinal methylome patterns in older people.	Up to 954 individuals	NA	CA6	0	4e-09
rs6697763	1	9037273	T	C	0.3403	0.008	0.0036	0.02494	++				Blood protein levels	28240269	Suhre K	2017-02-27	Nat Commun	Connecting genetic risk to disease end points through the human blood plasma proteome.	997 European ancestry individuals	338 Arab, South Asian and Filipino ancestry individuals	CA6 - RN7SL451P	1	3e-37
rs7520103	1	9707428	A	G	0.6777	0.0073	0.0036	0.04046	++				Monocyte count	32888494	Vuckovic D	2020-09-01	Cell	The Polygenic and Monogenic Basis of Blood Traits and Diseases.	408,112 British individuals	NA	TMEM201 - PIK3CD	1	4e-09
rs7520103	1	9707428	A	G	0.6777	0.0073	0.0036	0.04046	++				Lymphocyte counts	32888494	Vuckovic D	2020-09-01	Cell	The Polygenic and Monogenic Basis of Blood Traits and Diseases.	408,112 British individuals	NA	TMEM201 - PIK3CD	1	4e-09
rs17401966	1	10385471	A	G	0.6947	0.0082	0.0036	0.02165	+-				Hepatocellular carcinoma	20676096	Zhang H	2010-08-01	Nat Genet	Genome-wide association study identifies 1p36.22 as a new susceptibility locus for hepatocellular carcinoma in chronic hepatitis B virus carriers.	348 Chinese ancestry cases, 359 Chinese ancestry controls	2,121 Chinese ancestry cases, 1,748 Chinese ancestry controls	KIF1B	0	2e-18
rs61778406	1	10435816	A	G	0.3275	-0.0076	0.0036	0.03668	-?				Lateral orbital frontal cortex volume	31530798	Alliey-Rodriguez N	2019-09-17	Transl Psychiatry	NRXN1 is associated with enlargement of the temporal horns of the lateral ventricles in psychosis.	87 European ancestry Schizophrenia cases, 85 African American Schizophrenia cases, 15 Schizophrenia cases, 67 European ancestry Schizoaffective disorder cases, 53 African American Schizoaffective disorder cases, 7 Schizoaffective disorder cases, 130 European ancestry Bipolar disorders cases, 33 African American Bipolar disorders cases, 6 Bipolar disorders cases, 199 European ancestry controls, 79…	NA	KIF1B	0	2e-06
rs684016	1	10537090	A	C	0.5145	0.0068	0.0033	0.03906	+-				C-reactive protein levels	31900758	Han X	2020-01-03	Eur J Epidemiol	Using Mendelian randomization to evaluate the causal relationship between serum C-reactive protein levels and age-related macular degeneration.	418,642 British ancestry individuals	NA	PEX14	0	2e-10
rs636291	1	10556097	A	G	0.6741	0.0079	0.0035	0.02598	+-				Prostate cancer	25217961	Al Olama AA	2014-09-14	Nat Genet	A meta-analysis of 87,040 individuals identifies 23 new susceptibility loci for prostate cancer.	34,379 European ancestry cases, 33,164 European ancestry controls, 5,327 African ancestry cases, 5,136 African ancestry controls, 2,563 Japanese ancestry cases, 4,391 Japanese ancestry controls, 1,034 Latino cases, 1,046 Latino controls	NA	PEX14	0	2e-08
rs648324	1	10556447	T	G	0.6867	0.0082	0.0036	0.0207	+-				LDL cholesterol	30275531	Klarin D	2018-10-01	Nat Genet	Genetics of blood lipids among ~300,000 multi-ethnic participants of the Million Veteran Program.	215,551 European ancestry individuals, 57,332 African American individuals, 24,743 Hispanic individuals	Up to 319,677 individuals	PEX14	0	3e-09
rs662064	1	10557251	T	C	0.314	-0.008	0.0036	0.02546	-+				Asthma	27182965	Pickrell JK	2016-05-16	Nat Genet	Detection and interpretation of shared genetic influences on 42 human traits.	28,399 European ancestry cases, 128,843 European ancestry controls	NA	PEX14	0	3e-08
rs10864459	1	10563609	A	G	0.3209	-0.008	0.0035	0.02283	-+				Breast cancer (estrogen-receptor negative)	27117709	Couch FJ	2016-04-27	Nat Commun	Identification of four novel susceptibility loci for oestrogen receptor negative breast cancer.	4,939 European ancestry cases, 14,352 European ancestry controls	7,333 European ancestry cases, 42,468 European ancestry controls	PEX14	0	2e-09
rs2847344	1	10564675	A	G	0.6797	0.0082	0.0035	0.02049	+-				Prostate cancer	33398198	Conti DV	2021-01-04	Nat Genet	Trans-ancestry genome-wide association meta-analysis of prostate cancer identifies new susceptibility loci and informs genetic risk prediction.	85,554 European ancestry cases, 10,368 African ancestry cases, 8,611 East Asian ancestry cases, 2,714 Hispanic cases, 91,972 European ancestry controls, 10,986 African ancestry controls, 18,809 East Asian ancestry controls, 5,239 Hispanic controls	NA	PEX14	0	1e-08
rs616488	1	10566215	A	G	0.6551	0.0072	0.0035	0.04051	+-				Breast cancer	23535733	Garcia-Closas M	2013-04-01	Nat Genet	Genome-wide association studies identify four ER negative-specific breast cancer risk loci.	4,193 European ancestry cases, 35,194 European ancestry controls	6,514 European ancestry cases, 41,455 European ancestry controls	PEX14	0	1e-08
rs616488	1	10566215	A	G	0.6551	0.0072	0.0035	0.04051	+-				Breast cancer	23535729	Michailidou K	2013-04-01	Nat Genet	Large-scale genotyping identifies 41 new loci associated with breast cancer risk.	10,052 European ancestry cases, 12,575 European ancestry controls	45,290 European ancestry cases, 41,880 European ancestry controls	PEX14	0	2e-10
rs616488	1	10566215	A	G	0.6551	0.0072	0.0035	0.04051	+-				Breast cancer (estrogen-receptor negative)	29058716	Milne RL	2017-10-23	Nat Genet	Identification of ten variants associated with risk of estrogen-receptor-negative breast cancer.	14,135 European ancestry cases, 58,126 European ancestry controls	7,333 European ancestry cases, 42,468 European ancestry controls	PEX14	0	4e-18
rs616488	1	10566215	A	G	0.6551	0.0072	0.0035	0.04051	+-				Breast cancer	25751625	Michailidou K	2015-04-01	Nat Genet	Genome-wide association analysis of more than 120,000 individuals identifies 15 new susceptibility loci for breast cancer.	15,748 European ancestry cases, 18,084 European ancestry controls	46,785 European ancestry cases, 42,892 European ancestry controls	PEX14	0	4e-11
rs616402	1	10566272	T	C	0.3181	-0.0082	0.0035	0.02113	-+				Breast size	27182965	Pickrell JK	2016-05-16	Nat Genet	Detection and interpretation of shared genetic influences on 42 human traits.	33,790 European ancestry individuals	NA	PEX14	0	2e-07
rs2056417	1	10581658	A	G	0.3181	-0.0083	0.0035	0.01938	-+				Self-reported allergy	23817569	Hinds DA	2013-06-30	Nat Genet	A genome-wide association meta-analysis of self-reported allergy identifies shared and allergy-specific susceptibility loci.	53,862 European ancestry individuals	NA	PEX14	0	4e-07
rs2506889	1	10596022	T	C	0.3301	-0.0084	0.0035	0.01616	-+				Breast cancer	29059683	Michailidou K	2017-10-23	Nature	Association analysis identifies 65 new breast cancer risk loci.	76,192 European ancestry cases, 63,082 European ancestry controls	46,785 European ancestry cases, 42,892 European ancestry controls, 14,068 East Asian ancestry cases, 13,104 East Asian ancestry controls	PEX14	0	2e-20
rs284312	1	10737226	T	C	0.454	-0.009	0.0033	0.006858	--				Red blood cell count	32888493	Chen MH	2020-09-01	Cell	Trans-ethnic and Ancestry-Specific Blood-Cell Genetics in 746,667 Individuals from 5 Global Populations.	727,624 African American or Afro-Caribbean, African ancestry, European ancestry, East Asian ancestry, Hispanic or Latin American and South Asian ancestry individuals	NA	CASZ1	0	3e-12
rs6540943	1	10738531	A	G	0.4526	-0.0091	0.0033	0.006122	--				Red blood cell count	32888493	Chen MH	2020-09-01	Cell	Trans-ethnic and Ancestry-Specific Blood-Cell Genetics in 746,667 Individuals from 5 Global Populations.	545,203 European ancestry individuals	NA	CASZ1	0	4e-15
rs7523471	1	10740335	C	G	0.5452	0.0095	0.0034	0.005394	+?				Red blood cell count	32888494	Vuckovic D	2020-09-01	Cell	The Polygenic and Monogenic Basis of Blood Traits and Diseases.	408,112 British individuals	NA	CASZ1	0	4e-11
rs544722	1	10743042	T	C	0.455	0.0107	0.0033	0.001289	++				Body mass index	30239722	Pulit SL	2018-09-14	Hum Mol Genet	Meta-analysis of genome-wide association studies for body fat distribution in 694,649 individuals of European ancestry.	806,834 European ancestry individuals	NA	CASZ1	0	3e-09
rs284277	1	10790797	A	C	0.6406	-0.0091	0.0034	0.008559	-+				Atrial fibrillation	30061737	Nielsen JB	2018-07-30	Nat Genet	Biobank-driven genomic discovery yields new insight into atrial fibrillation biology.	60,620 European ancestry cases, 970,216 European ancestry controls	NA	CASZ1	0	1e-09
rs17035646	1	10796547	A	G	0.3383	0.0104	0.0035	0.002939	++				Monocyte count	32888494	Vuckovic D	2020-09-01	Cell	The Polygenic and Monogenic Basis of Blood Traits and Diseases.	408,112 British individuals	NA	CASZ1	0	4e-09
rs17035646	1	10796547	A	G	0.3383	0.0104	0.0035	0.002939	++				Lymphocyte counts	32888494	Vuckovic D	2020-09-01	Cell	The Polygenic and Monogenic Basis of Blood Traits and Diseases.	408,112 British individuals	NA	CASZ1	0	4e-09
rs17035646	1	10796547	A	G	0.3383	0.0104	0.0035	0.002939	++				Systolic blood pressure x alcohol consumption interaction (2df test)	29912962	Feitosa MF	2018-06-18	PLoS One	Novel genetic associations for blood pressure identified via gene-alcohol interaction in up to 570K individuals across multiple ancestries.	63,608 European ancestry drinkers, 10,193 African American or Afro-Caribbean heavy drinkers, 2,441 Asian ancestry drinkers, 5,084 Hispanic or Latin American drinkers, 27,494 European ancestry non-drinkers, 11,224 African American or Afro-Caribbean non-drinkers, 9,924 Asian ancestry non-drinkers, 3,387 Hispanic or Latin American non-drinkers	238,002 European ancestry drinkers, 2,280 African American drinkers, 54,081 Asian ancestry drinkers, 6,452 Hispanic drinkers, 43,316 European ancestry non-drinkers, 2,761 African American non-drinkers, 86,945 Asian ancestry non-drinkers, 6,925 Hispanic non-drinkers	CASZ1	0	1e-36
rs17035646	1	10796547	A	G	0.3383	0.0104	0.0035	0.002939	++				Urinary albumin-to-creatinine ratio	31511532	Teumer A	2019-09-11	Nat Commun	Genome-wide association meta-analyses and fine-mapping elucidate pathways influencing albuminuria.	547,361 European ancestry individuals	NA	CASZ1	0	1e-08
rs17035646	1	10796547	A	G	0.3383	0.0104	0.0035	0.002939	++				Systolic blood pressure	30578418	Giri A	2018-12-21	Nat Genet	Trans-ethnic association study of blood pressure determinants in over 750,000 individuals.	365,998 European ancestry individuals, 63,490 African ancestry individuals, 22,802 Hispanic individuals, 4,792 Asian ancestry individuals, 2,695 Native American ancestry individuals	299,024 European ancestry individuals, 17,277 individuals	CASZ1	0	2e-33
rs17035646	1	10796547	A	G	0.3383	0.0104	0.0035	0.002939	++				Diastolic blood pressure x alcohol consumption (light vs heavy) interaction (2df test)	29912962	Feitosa MF	2018-06-18	PLoS One	Novel genetic associations for blood pressure identified via gene-alcohol interaction in up to 570K individuals across multiple ancestries.	12,758 European ancestry heavy drinkers, 1,326 African American or Afro-Caribbean heavy drinkers, 648 Asian ancestry heavy drinkers, 364 Hispanic or Latin American heavy drinkers, 43,947 European ancestry light drinkers, 8,239 African American or Afro-Caribbean light drinkers, 1,141 Asian ancestry light drinkers, 4,448 Hispanic or Latin American light drinkers	42,079 European ancestry heavy drinkers, 217 African American or Afro-Caribbean heavy drinkers, 282,294 Asian ancestry heavy drinkers, 124 Hispanic ancestry heavy drinkers, 74,757 European ancestry light drinkers, 845 African American light drinkers, 24,129 Asian ancestry light drinkers, 411 Hispanic light drinkers	CASZ1	0	1e-11
rs17035646	1	10796547	A	G	0.3383	0.0104	0.0035	0.002939	++				Pulse pressure x alcohol consumption interaction (2df test)	29912962	Feitosa MF	2018-06-18	PLoS One	Novel genetic associations for blood pressure identified via gene-alcohol interaction in up to 570K individuals across multiple ancestries.	91,099 European ancestry drinkers and non-drinkers, 21,416 African American or Afro-Caribbean drinkers and non-drinkers, 12,365 Asian ancestry drinkers and non-drinkers, 8,470 Hispanic or Latin American drinkers and non-drinkers	238,053 European ancestry drinkers, 2,280 African American drinkers, 54,080 Asian ancestry drinkers, 6,447 Hispanic ancestry drinkers, 43,318 European ancestry non-drinkers, 2,761 African American non-drinkers, 86,943 Asian ancestry non-drinkers, 6,923 Hispanic ancestry non-drinkers	CASZ1	0	2e-20
rs17035646	1	10796547	A	G	0.3383	0.0104	0.0035	0.002939	++				Systolic blood pressure	30595370	Kichaev G	2018-12-27	Am J Hum Genet	Leveraging Polygenic Functional Enrichment to Improve GWAS Power.	approximately 422,000 European ancestry individuals	NA	CASZ1	0	4e-36
rs880315	1	10796866	T	C	0.6588	-0.011	0.0035	0.001632	--				Mean arterial pressure	30487518	Takeuchi F	2018-11-28	Nat Commun	Interethnic analyses of blood pressure loci in populations of East Asian and European descent.	130,777 Japanese ancestry individuals	53,008 East Asian individuals, 105,253 European ancestry individuals	CASZ1	0	3e-23
rs880315	1	10796866	T	C	0.6588	-0.011	0.0035	0.001632	--				Hypertension	25249183	Lu X	2014-09-23	Hum Mol Genet	Genome-wide association study in Chinese identifies novel loci for blood pressure and hypertension.	5,065 Han Chinese ancestry cases, 4,404 Han Chinese ancestry controls	29,799 Han Chinese ancestry cases, 39,347 Han Chinese ancestry controls	CASZ1	0	2e-09
rs880315	1	10796866	T	C	0.6588	-0.011	0.0035	0.001632	--				Ischemic stroke	29531354	Malik R	2018-03-12	Nat Genet	Multiancestry genome-wide association study of 520,000 subjects identifies 32 loci associated with stroke and stroke subtypes.	34,217 European ancestry cases, 406,111 European ancestry controls	NA	CASZ1	0	1e-06
rs880315	1	10796866	T	C	0.6588	-0.011	0.0035	0.001632	--				Diastolic blood pressure	27618452	Ehret GB	2016-09-12	Nat Genet	The genetics of blood pressure regulation and its target organs from association studies in 342,415 individuals.	up to 201,529 European ancestry individuals	up to 140,886 European ancestry individuals	CASZ1	0	1e-11
rs880315	1	10796866	T	C	0.6588	-0.011	0.0035	0.001632	--				Mean arterial pressure	29403010	Kanai M	2018-02-05	Nat Genet	Genetic analysis of quantitative traits in the Japanese population links cell types to complex human diseases.	136,482 Japanese ancestry individuals	NA	CASZ1	0	2e-16
rs880315	1	10796866	T	C	0.6588	-0.011	0.0035	0.001632	--				Cardiovascular disease	30595370	Kichaev G	2018-12-27	Am J Hum Genet	Leveraging Polygenic Functional Enrichment to Improve GWAS Power.	approximately 459,000 European ancestry individuals	NA	CASZ1	0	2e-24
rs880315	1	10796866	T	C	0.6588	-0.011	0.0035	0.001632	--				Systolic blood pressure (cigarette smoking interaction)	29455858	Sung YJ	2018-02-15	Am J Hum Genet	A Large-Scale Multi-ancestry Genome-wide Study Accounting for Smoking Behavior Identifies Multiple Significant Loci for Blood Pressure.	80,552 European ancestry individuals, 27,118 African individuals, 13,438 Asian individuals, 8,805 Hispanic individuals	305,513 European ancestry individuals, 7,786 African individuals, 148,932 Asian individuals, 13,533 Hispanic individuals, 4,414 Brazilian individuals	CASZ1	0	2e-54
rs880315	1	10796866	T	C	0.6588	-0.011	0.0035	0.001632	--				Pulse pressure	28739976	Wain LV	2017-07-24	Hypertension	Novel Blood Pressure Locus and Gene Discovery Using Genome-Wide Association Study and Expression Data Sets From Blood and the Kidney.	150,134 European ancestry individuals	87,359 European ancestry individuals, 140,886 European and unknown ancestry individuals	CASZ1	0	2e-10
rs880315	1	10796866	T	C	0.6588	-0.011	0.0035	0.001632	--				Diastolic blood pressure	27841878	Hoffmann TJ	2016-11-14	Nat Genet	Genome-wide association analyses using electronic health records identify new loci influencing blood pressure variation.	295,529 European ancestry individuals, 8,231 Latino individuals, 3,058 African American individuals, 2,029 African British individuals, 7,701 East Asian ancestry individuals, 2,735 South Asian ancestry individuals, 1,979 mixed and unknown ancestry individuals	NA	CASZ1	0	2e-12
rs880315	1	10796866	T	C	0.6588	-0.011	0.0035	0.001632	--				Systolic blood pressure	30487518	Takeuchi F	2018-11-28	Nat Commun	Interethnic analyses of blood pressure loci in populations of East Asian and European descent.	130,777 Japanese ancestry individuals	53,008 East Asian individuals, 105,253 European ancestry individuals	CASZ1	0	1e-23
rs880315	1	10796866	T	C	0.6588	-0.011	0.0035	0.001632	--				Systolic blood pressure	27841878	Hoffmann TJ	2016-11-14	Nat Genet	Genome-wide association analyses using electronic health records identify new loci influencing blood pressure variation.	80,792 European ancestry individuals, 8,231 Latino individuals, 3,058 African American individuals, 7,243 East Asian ancestry individuals, 461 South Asian ancestry individuals	NA	CASZ1	0	1e-07
rs880315	1	10796866	T	C	0.6588	-0.011	0.0035	0.001632	--				Systolic blood pressure	27618452	Ehret GB	2016-09-12	Nat Genet	The genetics of blood pressure regulation and its target organs from association studies in 342,415 individuals.	up to 201,529 European ancestry individuals	up to 140,886 European ancestry individuals	CASZ1	0	2e-14
rs880315	1	10796866	T	C	0.6588	-0.011	0.0035	0.001632	--				Stroke	29531354	Malik R	2018-03-12	Nat Genet	Multiancestry genome-wide association study of 520,000 subjects identifies 32 loci associated with stroke and stroke subtypes.	40,585 European ancestry cases, 406,111 European ancestry controls, 17,369 East Asian ancestry cases, 28,195 East Asian ancestry controls, 2,437 South Asian ancestry cases, 6,707 South Asian ancestry controls, 5,541 African American cases, 15,154 African American controls, 365 Asian ancestry cases, 333 Asian ancestry controls, 865 Latin American cases, 692 Latin American controls	NA	CASZ1	0	4e-10
rs880315	1	10796866	T	C	0.6588	-0.011	0.0035	0.001632	--				Triglyceride levels	32203549	Richardson TG	2020-03-23	PLoS Med	Evaluating the relationship between circulating lipoprotein lipids and apolipoproteins with risk of coronary heart disease: A multivariable Mendelian randomisation analysis.	441,016 European ancestry individuals	NA	CASZ1	0	2e-08
rs880315	1	10796866	T	C	0.6588	-0.011	0.0035	0.001632	--				Medication use (diuretics)	31015401	Wu Y	2019-04-23	Nat Commun	Genome-wide association study of medication-use and associated disease in the UK Biobank.	34,453 European ancestry cases, 194,633 European ancestry controls	NA	CASZ1	0	2e-26
rs880315	1	10796866	T	C	0.6588	-0.011	0.0035	0.001632	--				Ischemic stroke (small-vessel)	29531354	Malik R	2018-03-12	Nat Genet	Multiancestry genome-wide association study of 520,000 subjects identifies 32 loci associated with stroke and stroke subtypes.	5,386 European ancestry cases, 192,662 European ancestry controls, 5,096 East Asian ancestry cases, 28,195 East Asian ancestry controls, 314 South Asian ancestry cases, 6,707 South Asian ancestry controls, 694 African American cases, 15,146 African American controls, 134 Asian ancestry cases, 333 Asian ancestry controls, 86 Latin American cases, 692 Latin American controls	NA	CASZ1	0	3e-06
rs880315	1	10796866	T	C	0.6588	-0.011	0.0035	0.001632	--				Diastolic blood pressure	28739976	Wain LV	2017-07-24	Hypertension	Novel Blood Pressure Locus and Gene Discovery Using Genome-Wide Association Study and Expression Data Sets From Blood and the Kidney.	150,134 European ancestry individuals	87,359 European ancestry individuals, 140,886 European and unknown ancestry individuals	CASZ1	0	4e-10
rs880315	1	10796866	T	C	0.6588	-0.011	0.0035	0.001632	--				Blood pressure	21572416	Kato N	2011-05-15	Nat Genet	Meta-analysis of genome-wide association studies identifies common variants associated with blood pressure variation in east Asians.	19,608 East Asian ancestry individuals	30,765 East Asian ancestry individuals	CASZ1	0	3e-10
rs880315	1	10796866	T	C	0.6588	-0.011	0.0035	0.001632	--				Diastolic blood pressure	30487518	Takeuchi F	2018-11-28	Nat Commun	Interethnic analyses of blood pressure loci in populations of East Asian and European descent.	130,777 Japanese ancestry individuals	53,008 East Asian individuals, 105,253 European ancestry individuals	CASZ1	0	1e-18
rs880315	1	10796866	T	C	0.6588	-0.011	0.0035	0.001632	--				Medication use (calcium channel blockers)	31015401	Wu Y	2019-04-23	Nat Commun	Genome-wide association study of medication-use and associated disease in the UK Biobank.	31,904 European ancestry cases, 172,474 European ancestry controls	NA	CASZ1	0	1e-30
rs34071855	1	10798489	C	G	0.6585	-0.0106	0.0035	0.002394	-+				Mean arterial pressure x alcohol consumption interaction (2df test)	29912962	Feitosa MF	2018-06-18	PLoS One	Novel genetic associations for blood pressure identified via gene-alcohol interaction in up to 570K individuals across multiple ancestries.	91,110 European ancestry drinkers and non-drinkers, 21,416 African American or Afro-Caribbean drinkers and non-drinkers, 12,365 Asian ancestry drinkers and non-drinkers, 8,470 Hispanic or Latin American drinkers and non-drinkers	237,996 European ancestry drinkers, 2,280 African American drinkers, 54,080 Asian ancestry drinkers, 6,448 Hispanic drinkers, 43,315 European ancestry non-drinkers, 2,761 African ancestry non-drinkers, 86,943 Asian ancestry non-drinkers, 6,923 Hispanic non-drinkers	CASZ1	0	4e-20
rs34071855	1	10798489	C	G	0.6585	-0.0106	0.0035	0.002394	-+				Diastolic blood pressure x alcohol consumption interaction (2df test)	29912962	Feitosa MF	2018-06-18	PLoS One	Novel genetic associations for blood pressure identified via gene-alcohol interaction in up to 570K individuals across multiple ancestries.	63,607 European ancestry drinkers, 10,193 African American or Afro-Caribbean drinkers, 2,441 Asian ancestry drinkers, 5,084 Hispanic or Latin American drinkers, 27,492 European ancestry non-drinkers, 11,223 African American or Afro-Caribbean non-drinkers, 9,924 Asian ancestry non-drinkers, 3,387 Hispanic or Latin American non-drinkers	238,058 European ancestry drinkers, 2,280 African American drinkers, 54,081 Asian ancestry drinkers, 6,448 Hispanic drinkers, 43,318 European ancestry non-drinkers, 2,761 African American non-drinkers, 86,943 Asian ancestry non-drinkers, 6,923 Hispanic non-drinkers	CASZ1	0	2e-26
rs34071855	1	10798489	C	G	0.6585	-0.0106	0.0035	0.002394	-+				Pulse pressure	30578418	Giri A	2018-12-21	Nat Genet	Trans-ethnic association study of blood pressure determinants in over 750,000 individuals.	365,998 European ancestry individuals, 63,490 African ancestry individuals, 22,802 Hispanic individuals, 4,792 Asian ancestry individuals, 2,695 Native American ancestry individuals	299,024 European ancestry individuals, 17,277 individuals	CASZ1	0	2e-10
rs34071855	1	10798489	C	G	0.6585	-0.0106	0.0035	0.002394	-+				Lymphocyte counts	32888493	Chen MH	2020-09-01	Cell	Trans-ethnic and Ancestry-Specific Blood-Cell Genetics in 746,667 Individuals from 5 Global Populations.	643,370 African American or Afro-Caribbean, African ancestry, European ancestry, East Asian ancestry, Hispanic or Latin American and South Asian ancestry individuals	NA	CASZ1	0	3e-10
rs12046278	1	10799577	T	C	0.6542	-0.0106	0.0035	0.002212	--				Diastolic blood pressure	27841878	Hoffmann TJ	2016-11-14	Nat Genet	Genome-wide association analyses using electronic health records identify new loci influencing blood pressure variation.	80,792 European ancestry individuals, 8,231 Latino individuals, 3,058 African American individuals, 7,243 East Asian ancestry individuals, 461 South Asian ancestry individuals	NA	CASZ1	0	1e-06
rs12046278	1	10799577	T	C	0.6542	-0.0106	0.0035	0.002212	--				Pulse pressure	27841878	Hoffmann TJ	2016-11-14	Nat Genet	Genome-wide association analyses using electronic health records identify new loci influencing blood pressure variation.	295,529 European ancestry individuals, 8,231 Latino individuals, 3,058 African American individuals, 2,029 African British individuals, 7,701 East Asian ancestry individuals, 2,735 South Asian ancestry individuals, 1,979 mixed and unknown ancestry individuals	NA	CASZ1	0	3e-09
rs12046278	1	10799577	T	C	0.6542	-0.0106	0.0035	0.002212	--				Resistant hypertension	31545351	Irvin MR	2019-09-23	Am J Hypertens	Genome wide association study of apparent treatment resistant hypertension in the CHARGE consortium: The CHARGE Pharmacogenetics Working Group.	931 European ancestry cases, 228 African American ancestry cases, 14,210 European ancestry controls, 2,480 African American ancestry controls	NA	CASZ1	0	2e-09
rs12046278	1	10799577	T	C	0.6542	-0.0106	0.0035	0.002212	--				Medication use (beta blocking agents)	31015401	Wu Y	2019-04-23	Nat Commun	Genome-wide association study of medication-use and associated disease in the UK Biobank.	31,700 European ancestry cases, 192,324 European ancestry controls	NA	CASZ1	0	3e-13
rs12046278	1	10799577	T	C	0.6542	-0.0106	0.0035	0.002212	--				Resistant hypertension	31545351	Irvin MR	2019-09-23	Am J Hypertens	Genome wide association study of apparent treatment resistant hypertension in the CHARGE consortium: The CHARGE Pharmacogenetics Working Group.	931 European ancestry cases, 14,210 European ancestry controls	NA	CASZ1	0	1e-08
rs12046278	1	10799577	T	C	0.6542	-0.0106	0.0035	0.002212	--				Diastolic blood pressure	27841878	Hoffmann TJ	2016-11-14	Nat Genet	Genome-wide association analyses using electronic health records identify new loci influencing blood pressure variation.	295,529 European ancestry individuals, 8,231 Latino individuals, 3,058 African American individuals, 2,029 African British individuals, 7,701 East Asian ancestry individuals, 2,735 South Asian ancestry individuals, 1,979 mixed and unknown ancestry individuals	NA	CASZ1	0	2e-12
rs12046278	1	10799577	T	C	0.6542	-0.0106	0.0035	0.002212	--				Systolic blood pressure	27841878	Hoffmann TJ	2016-11-14	Nat Genet	Genome-wide association analyses using electronic health records identify new loci influencing blood pressure variation.	80,792 European ancestry individuals, 8,231 Latino individuals, 3,058 African American individuals, 7,243 East Asian ancestry individuals, 461 South Asian ancestry individuals	NA	CASZ1	0	1e-08
rs2336030	1	11736600	T	C	0.335	0.0072	0.0035	0.03925	++				Visceral adipose tissue adjusted for BMI	22589738	Fox CS	2012-05-10	PLoS Genet	Genome-wide association for abdominal subcutaneous and visceral adipose reveals a novel locus for visceral fat in women.	5,560 European ancestry female individuals, 4,997 European ancestry male individuals	NA	MAD2L2	0	1e-06
rs76651564	1	11771496	A	G	0.0176	0.0285	0.0127	0.02477	++				Arterial stiffness (brachial-femoral pulse wave velocity)	32790701	Rode M	2020-08-13	PLoS One	Genome-wide association analysis of pulse wave velocity traits provide new insights into the causal relationship between arterial stiffness and blood pressure.	3,643 European ancestry individuals	NA	DRAXIN	0	1e-06
rs2230624	1	12175658	A	G	0.015	-0.0312	0.0137	0.02236	--				Eosinophil counts	32888494	Vuckovic D	2020-09-01	Cell	The Polygenic and Monogenic Basis of Blood Traits and Diseases.	408,112 British individuals	NA	TNFRSF8	0	1e-21
rs2230624	1	12175658	A	G	0.015	-0.0312	0.0137	0.02236	--				Asthma	32296059	Han Y	2020-04-15	Nat Commun	Genome-wide analysis highlights contribution of immune system pathways to the genetic architecture of asthma.	64,538 European ancestry cases, 239,321 European ancestry controls	NR	TNFRSF8	0	4e-12
rs2230624	1	12175658	A	G	0.015	-0.0312	0.0137	0.02236	--				Asthma	32296059	Han Y	2020-04-15	Nat Commun	Genome-wide analysis highlights contribution of immune system pathways to the genetic architecture of asthma.	84,492 European ancestry cases, 2,149 African American cases, 606 Hispanic cases, 1,239 Japanese ancestry cases, 437,036 European ancestry controls, 6,055 African American controls, 792 Hispanic controls, 3,976 Japanese ancestry controls	NR	TNFRSF8	0	2e-09
rs2230624	1	12175658	A	G	0.015	-0.0312	0.0137	0.02236	--				Eosinophil percentage of white cells	32888494	Vuckovic D	2020-09-01	Cell	The Polygenic and Monogenic Basis of Blood Traits and Diseases.	408,112 British individuals	NA	TNFRSF8	0	4e-28
rs2230624	1	12175658	A	G	0.015	-0.0312	0.0137	0.02236	--				Mosquito bite size	28199695	Jones AV	2017-04-01	Hum Mol Genet	GWAS of self-reported mosquito bite size, itch intensity and attractiveness to mosquitoes implicates immune-related predisposition loci.	84,724 European ancestry individuals	NA	TNFRSF8	0	4e-08
rs78609359	1	14463451	T	C	0.0094	0.0428	0.0175	0.01454	+?				Weight	28552196	Tachmazidou I	2017-06-01	Am J Hum Genet	Whole-Genome Sequencing Coupled to Imputation Discovers Genetic Signals for Anthropometric Traits.	1,249 whole genome sequenced European ancestry individuals, 3,559 whole genome sequenced individuals, 46,819 European ancestry individuals, 472 Carlantino (founder/genetic isolate) individuals, 1,172 Friuli Venezia Giulia (founder/genetic isolate) individuals, 1,051 Mylopotamos (founder/genetic isolate) individuals, 942 Pomak (founder/genetic isolate) individuals, 1,779 Val Borbera (founder/genet…	179,022 European ancestry individuals	KAZN	0	2e-06
rs1042010	1	15793913	A	G	0.1747	-0.0114	0.0044	0.009007	--				Systolic blood pressure	28739976	Wain LV	2017-07-24	Hypertension	Novel Blood Pressure Locus and Gene Discovery Using Genome-Wide Association Study and Expression Data Sets From Blood and the Kidney.	150,134 European ancestry individuals	87,359 European ancestry individuals, 140,886 European and unknown ancestry individuals	CELA2A, CELA2B	0	4e-07
rs1042010	1	15793913	A	G	0.1747	-0.0114	0.0044	0.009007	--				Systolic blood pressure	28739976	Wain LV	2017-07-24	Hypertension	Novel Blood Pressure Locus and Gene Discovery Using Genome-Wide Association Study and Expression Data Sets From Blood and the Kidney.	150,134 European ancestry individuals	87,359 European ancestry individuals, 140,886 European and unknown ancestry individuals	CELA2A, CELA2B	0	3e-13
rs72865183	1	15795380	T	C	0.1929	-0.0086	0.0042	0.04069	--				Systolic blood pressure	30578418	Giri A	2018-12-21	Nat Genet	Trans-ethnic association study of blood pressure determinants in over 750,000 individuals.	365,998 European ancestry individuals, 63,490 African ancestry individuals, 22,802 Hispanic individuals, 4,792 Asian ancestry individuals, 2,695 Native American ancestry individuals	299,024 European ancestry individuals, 17,277 individuals	CELA2A, CELA2B	0	1e-08
rs3820068	1	15798197	A	G	0.8075	0.0092	0.0042	0.02802	++				Pulse pressure	27841878	Hoffmann TJ	2016-11-14	Nat Genet	Genome-wide association analyses using electronic health records identify new loci influencing blood pressure variation.	295,529 European ancestry individuals, 8,231 Latino individuals, 3,058 African American individuals, 2,029 African British individuals, 7,701 East Asian ancestry individuals, 2,735 South Asian ancestry individuals, 1,979 mixed and unknown ancestry individuals	NA	CELA2B, CELA2A	0	1e-09
rs3820068	1	15798197	A	G	0.8075	0.0092	0.0042	0.02802	++				Systolic blood pressure	28135244	Warren HR	2017-01-30	Nat Genet	Genome-wide association analysis identifies novel blood pressure loci and offers biological insights into cardiovascular risk.	140,882 European ancestry individuals	190,318 European ancestry individuals	CELA2B, CELA2A	0	1e-12
rs3820068	1	15798197	A	G	0.8075	0.0092	0.0042	0.02802	++				Systolic blood pressure	27841878	Hoffmann TJ	2016-11-14	Nat Genet	Genome-wide association analyses using electronic health records identify new loci influencing blood pressure variation.	295,529 European ancestry individuals, 8,231 Latino individuals, 3,058 African American individuals, 2,029 African British individuals, 7,701 East Asian ancestry individuals, 2,735 South Asian ancestry individuals, 1,979 mixed and unknown ancestry individuals	NA	CELA2B, CELA2A	0	2e-07
rs139928095	1	15889211	A	G	0.0069	0.0532	0.0237	0.02488	+?				Cough in response to angiotensin-converting enzyme inhibitor drugs	28084903	Hallberg P	2017-01-13	Pharmacogenomics	Genetic variants associated with angiotensin-converting enzyme inhibitor-induced cough: a genome-wide association study in a Swedish population.	123 European ancestry cases, 1,345 European and unknown ancestry controls, 1 Middle Eastern ancestry case	NR	DNAJC16	0	4e-06
rs77576965	1	15916734	T	C	0.2757	-0.0091	0.0037	0.01443	-+				Ease of getting up in the morning	30804565	Jansen PR	2019-02-25	Nat Genet	Genome-wide analysis of insomnia in 1,331,010 individuals identifies new risk loci and functional pathways.	385,949 European ancestry individuals	NA	DNAJC16, AL121992.1	0	2e-08
rs2104038	1	15975987	A	G	0.7356	0.0101	0.0038	0.007383	+-				Pulse pressure	30578418	Giri A	2018-12-21	Nat Genet	Trans-ethnic association study of blood pressure determinants in over 750,000 individuals.	365,998 European ancestry individuals, 63,490 African ancestry individuals, 22,802 Hispanic individuals, 4,792 Asian ancestry individuals, 2,695 Native American ancestry individuals	299,024 European ancestry individuals, 17,277 individuals	DDI2	0	2e-10
rs12746673	1	16050470	A	C	0.787	0.0102	0.0041	0.01145	+-				Type 2 diabetes	32541925	Vujkovic M	2020-06-15	Nat Genet	Discovery of 318 new risk loci for type 2 diabetes and related vascular outcomes among 1.4 million participants in a multi-ancestry meta-analysis.	148,726 European ancestry cases, 24,646 African American cases, 8,616 Hispanic cases, 46,511 Asian ancestry cases, 965,732 European ancestry controls, 31,446 African American controls, 11,829 Hispanic controls, 169,776 Asian ancestry controls	NA	AL450998.3, PLEKHM2	0	3e-10
rs938295	1	16087260	T	C	0.1678	-0.0127	0.0045	0.004463	--				Gut microbiota (bacterial taxa)	27723756	Wang J	2016-10-10	Nat Genet	Genome-wide association analysis identifies variation in vitamin D receptor and other host factors influencing the gut microbiota.	1,812 European ancestry individuals	NA	FBLIM1	0	2e-08
rs938295	1	16087260	T	C	0.1678	-0.0127	0.0045	0.004463	--				Heel bone mineral density	30598549	Morris JA	2018-12-31	Nat Genet	An atlas of genetic influences on osteoporosis in humans and mice.	426,824 British ancestry individuals	NA	FBLIM1	0	3e-18
rs10927875	1	16299312	T	C	0.3239	-0.0085	0.0035	0.01634	--				Idiopathic dilated cardiomyopathy	21459883	Villard E	2011-04-01	Eur Heart J	A genome-wide association study identifies two loci associated with heart failure due to dilated cardiomyopathy.	1,179 European ancestry cases, 1,108 European ancestry controls	1,165 European ancestry cases, 1,302 European ancestry controls	ZBTB17	0	1e-09
rs10927886	1	16339313	C	G	0.6037	0.0126	0.0034	0.0001999	++				Hypertrophic cardiomyopathy	33495596	Tadros R	2021-01-25	Nat Genet	Shared genetic pathways contribute to risk of hypertrophic and dilated cardiomyopathies with opposite directions of effect.	1,733 European ancestry cases, 6,628 European ancestry controls	2,694 European ancestry cases, 47,486 European ancestry controls	SRARP - HSPB7	1	2e-21
rs1763604	1	16339772	C	G	0.4117	-0.0126	0.0034	0.000186	--				Electrocardiogram morphology (amplitude at temporal datapoints)	32916098	Verweij N	2020-09-02	Cell Syst	The Genetic Makeup of the Electrocardiogram.	63,706 European and unknown ancestry individuals	NA	SRARP - HSPB7	1	1e-17
rs1763604	1	16339772	C	G	0.4117	-0.0126	0.0034	0.000186	--				Electrocardiogram morphology (amplitude at temporal datapoints)	32916098	Verweij N	2020-09-02	Cell Syst	The Genetic Makeup of the Electrocardiogram.	63,706 European and unknown ancestry individuals	NA	SRARP - HSPB7	1	3e-13
rs1572381	1	16344494	A	G	0.5898	0.0123	0.0034	0.0002556	++				Height	30595370	Kichaev G	2018-12-27	Am J Hum Genet	Leveraging Polygenic Functional Enrichment to Improve GWAS Power.	approximately 458,000 European ancestry individuals	NA	HSPB7	0	1e-09
rs945425	1	16348412	T	C	0.3228	-0.0102	0.0035	0.00382	--				Left ventricular end-systolic volume	33495596	Tadros R	2021-01-25	Nat Genet	Shared genetic pathways contribute to risk of hypertrophic and dilated cardiomyopathies with opposite directions of effect.	19,260 European ancestry individuals	NA	CLCNKA	0	1e-12
rs945425	1	16348412	T	C	0.3228	-0.0102	0.0035	0.00382	--				Left ventricular ejection fraction	33495596	Tadros R	2021-01-25	Nat Genet	Shared genetic pathways contribute to risk of hypertrophic and dilated cardiomyopathies with opposite directions of effect.	19,260 European ancestry individuals	NA	CLCNKA	0	2e-10
rs4661702	1	16442908	A	G	0.7426	0.008	0.0038	0.03538	+-				Serum polyunsaturated fatty acid concentration x Mediterranean diet adherence interaction in metabolic syndrome	31991592	Coltell O	2020-01-24	Nutrients	Genome-Wide Association Study for Serum Omega-3 and Omega-6 Polyunsaturated Fatty Acids: Exploratory Analysis of the Sex-Specific Effects and Dietary Modulation in Mediterranean Subjects with Metabolic Syndrome.	248 Mediterranean individuals with low adherence to Mediterranean diet, 178 Mediterranean individuals with high adherence to Mediterranean diet	NA	FAM131C - EPHA2	1	1e-06
rs7538966	1	16504549	T	C	0.3746	-0.007	0.0034	0.03929	-+				Lung function (FEV1/FVC)	30595370	Kichaev G	2018-12-27	Am J Hum Genet	Leveraging Polygenic Functional Enrichment to Improve GWAS Power.	approximately 370,000 European ancestry individuals	NA	AL451042.1 - ARHGEF19	1	2e-11
rs12078100	1	16512586	C	G	0.3742	-0.0073	0.0034	0.03195	-+				Low density lipoprotein cholesterol levels	32493714	Klimentidis YC	2020-06-03	Diabetes	Phenotypic and Genetic Characterization of Lower LDL-C and Increased Type-2 Diabetes Risk in the UK Biobank.	431,167 European ancestry individuals	NA	AL451042.1 - ARHGEF19	1	2e-24
rs12078100	1	16512586	C	G	0.3742	-0.0073	0.0034	0.03195	-+				Apolipoprotein B levels	32203549	Richardson TG	2020-03-23	PLoS Med	Evaluating the relationship between circulating lipoprotein lipids and apolipoproteins with risk of coronary heart disease: A multivariable Mendelian randomisation analysis.	439,214 European ancestry individuals	NA	AL451042.1 - ARHGEF19	1	1e-12
rs11260765	1	16808225	C	G	0.4935	-0.008	0.0033	0.01638	--				Height	30595370	Kichaev G	2018-12-27	Am J Hum Genet	Leveraging Polygenic Functional Enrichment to Improve GWAS Power.	approximately 458,000 European ancestry individuals	NA	CROCCP3	0	2e-08
rs78886584	1	16859325	A	G	0.5083	-0.0098	0.0033	0.00336	--				Body mass index	30595370	Kichaev G	2018-12-27	Am J Hum Genet	Leveraging Polygenic Functional Enrichment to Improve GWAS Power.	approximately 458,000 European ancestry individuals	NA	AL137802.1 - LINC01783	1	4e-09
rs561698	1	18135882	A	G	0.5243	0.0089	0.0033	0.007109	+-				Alanine aminotransferase levels	31219225	Young KA	2019-06-20	Obesity (Silver Spring)	Genome-Wide Association Study Identifies Loci for Liver Enzyme Concentrations in Mexican Americans: The GUARDIAN Consortium.	3,595 Mexican American ancestry individuals	NA	ACTL8	0	4e-06
rs78116078	1	18434125	C	G	0.7134	-0.0086	0.0037	0.01856	--				Highest math class taken (MTAG)	30038396	Lee JJ	2018-07-23	Nat Genet	Gene discovery and polygenic prediction from a genome-wide association study of educational attainment in 1.1 million individuals.	811,539 European ancestry individuals	NA	LINC01654 - IGSF21	1	3e-08
rs78116078	1	18434125	C	G	0.7134	-0.0086	0.0037	0.01856	--				Educational attainment (MTAG)	30038396	Lee JJ	2018-07-23	Nat Genet	Gene discovery and polygenic prediction from a genome-wide association study of educational attainment in 1.1 million individuals.	1,311,438 European ancestry individuals	NA	LINC01654 - IGSF21	1	1e-09
rs78116078	1	18434125	C	G	0.7134	-0.0086	0.0037	0.01856	--				Neuroticism	30595370	Kichaev G	2018-12-27	Am J Hum Genet	Leveraging Polygenic Functional Enrichment to Improve GWAS Power.	approximately 372,000 European ancestry individuals	NA	LINC01654 - IGSF21	1	3e-08
rs78116078	1	18434125	C	G	0.7134	-0.0086	0.0037	0.01856	--				Educational attainment (years of education)	30038396	Lee JJ	2018-07-23	Nat Genet	Gene discovery and polygenic prediction from a genome-wide association study of educational attainment in 1.1 million individuals.	up to 1,131,881 European ancestry individuals	NA	LINC01654 - IGSF21	1	3e-08
rs3820277	1	18436657	T	G	0.5222	-0.0077	0.0033	0.02102	--				Smoking initiation (ever regular vs never regular) (MTAG)	30643251	Liu M	2019-01-14	Nat Genet	Association studies of up to 1.2 million individuals yield new insights into the genetic etiology of tobacco and alcohol use.	up to 1,359,002 European ancestry individuals	NA	IGSF21, AL365209.1	0	3e-20
rs3820277	1	18436657	T	G	0.5222	-0.0077	0.0033	0.02102	--				Age of smoking initiation (MTAG)	30643251	Liu M	2019-01-14	Nat Genet	Association studies of up to 1.2 million individuals yield new insights into the genetic etiology of tobacco and alcohol use.	up to 931,815 European ancestry individuals	NA	IGSF21, AL365209.1	0	2e-13
rs3820277	1	18436657	T	G	0.5222	-0.0077	0.0033	0.02102	--				Smoking initiation (ever regular vs never regular)	30643251	Liu M	2019-01-14	Nat Genet	Association studies of up to 1.2 million individuals yield new insights into the genetic etiology of tobacco and alcohol use.	up to 1,232,091 European ancestry individuals	NA	IGSF21, AL365209.1	0	2e-13
rs10917477	1	19861106	A	G	0.5243	-0.0101	0.0033	0.002385	-+				Heel bone mineral density	30598549	Morris JA	2018-12-31	Nat Genet	An atlas of genetic influences on osteoporosis in humans and mice.	426,824 British ancestry individuals	NA	MICOS10	0	1e-17
rs10917477	1	19861106	A	G	0.5243	-0.0101	0.0033	0.002385	-+				Hypothyroidism	30595370	Kichaev G	2018-12-27	Am J Hum Genet	Leveraging Polygenic Functional Enrichment to Improve GWAS Power.	approximately 459,000 European ancestry individuals	NA	MICOS10	0	2e-10
rs10917477	1	19861106	A	G	0.5243	-0.0101	0.0033	0.002385	-+				Heel bone mineral density	30595370	Kichaev G	2018-12-27	Am J Hum Genet	Leveraging Polygenic Functional Enrichment to Improve GWAS Power.	approximately 446,000 European ancestry individuals	NA	MICOS10	0	2e-14
rs10917477	1	19861106	A	G	0.5243	-0.0101	0.0033	0.002385	-+				Thyroid function	22494929	Rawal R	2012-04-16	Hum Mol Genet	Meta-analysis of two genome-wide association studies identifies four genetic loci associated with thyroid function.	3,736 European ancestry individuals	3,727 European ancestry individuals	MICOS10	0	2e-08
rs76193741	1	19925482	A	G	0.2368	-0.0085	0.0039	0.02794	-+				Body mass index	31669095	Zhu Z	2019-10-24	J Allergy Clin Immunol	Shared Genetic and Experimental Links between Obesity-Related Traits and Asthma Subtypes in UK Biobank.	457,822 European ancestry individuals	NA	NBL1, MICOS10, MICOS10-NBL1	0	2e-08
rs12024554	1	19925759	T	C	0.2366	-0.0086	0.0039	0.02625	-+				Waist-hip ratio	30239722	Pulit SL	2018-09-14	Hum Mol Genet	Meta-analysis of genome-wide association studies for body fat distribution in 694,649 individuals of European ancestry.	697,734 European ancestry individuals	NA	MICOS10, MICOS10-NBL1, NBL1	0	1e-10
rs61740466	1	19934900	A	G	0.2366	-0.0086	0.0039	0.02619	-+				Body mass index	30239722	Pulit SL	2018-09-14	Hum Mol Genet	Meta-analysis of genome-wide association studies for body fat distribution in 694,649 individuals of European ancestry.	806,834 European ancestry individuals	NA	NBL1, AL031727.1, MICOS10-NBL1, MICOS10	0	2e-10
rs61740466	1	19934900	A	G	0.2366	-0.0086	0.0039	0.02619	-+				Body mass index	30595370	Kichaev G	2018-12-27	Am J Hum Genet	Leveraging Polygenic Functional Enrichment to Improve GWAS Power.	approximately 458,000 European ancestry individuals	NA	NBL1, AL031727.1, MICOS10-NBL1, MICOS10	0	3e-08
rs12408663	1	19968058	T	C	0.7667	0.0093	0.0039	0.01822	+-				Brain morphology (MOSTest)	32665545	van der Meer D	2020-07-14	Nat Commun	Understanding the genetic determinants of the brain with MOSTest.	26,502 European ancestry individuals	NA	MICOS10-NBL1, NBL1	0	3e-16
rs12408663	1	19968058	T	C	0.7667	0.0093	0.0039	0.01822	+-				Blood protein levels	30072576	Emilsson V	2018-08-02	Science	Co-regulatory networks of human serum proteins link genetics to disease.	3,200 European ancestry individuals	NA	MICOS10-NBL1, NBL1	0	2e-07
rs2854108	1	19973920	A	G	0.7671	0.0091	0.004	0.02161	+-				Cortical surface area (MOSTest)	32665545	van der Meer D	2020-07-14	Nat Commun	Understanding the genetic determinants of the brain with MOSTest.	26,502 European ancestry individuals	NA	MICOS10-NBL1, NBL1	0	3e-14
rs6426833	1	20171860	A	G	0.5337	0.0074	0.0033	0.02419	++				Inflammatory bowel disease	26192919	Liu JZ	2015-07-20	Nat Genet	Association analyses identify 38 susceptibility loci for inflammatory bowel disease and highlight shared genetic risk across populations.	12,882 European ancestry cases, 21,770 European ancestry controls	25,273 European ancestry cases, 26,715 European ancestry controls, 548 Iranian ancestry cases, 342 Iranian ancestry control, 1,423 Indian ancestry cases, 990 Indian ancestry controls, 2,824 East Asian ancestry cases, 3,719 East Asian ancestry controls	AL391883.1 - OTUD3	1	3e-36
rs6426833	1	20171860	A	G	0.5337	0.0074	0.0033	0.02419	++				Ulcerative colitis	28067908	de Lange KM	2017-01-09	Nat Genet	Genome-wide association study implicates immune activation of multiple integrin genes in inflammatory bowel disease.	12,366 European and unknown ancestry cases, 33,609 European and unknown ancestry controls	NA	AL391883.1 - OTUD3	1	3e-42
rs6426833	1	20171860	A	G	0.5337	0.0074	0.0033	0.02419	++				Inflammatory bowel disease	28067908	de Lange KM	2017-01-09	Nat Genet	Genome-wide association study implicates immune activation of multiple integrin genes in inflammatory bowel disease.	25,042 European and unknown ancestry cases, 34,915 European and unknown ancestry controls	NA	AL391883.1 - OTUD3	1	1e-19
rs6426833	1	20171860	A	G	0.5337	0.0074	0.0033	0.02419	++				Ulcerative colitis	21297633	Anderson CA	2011-02-06	Nat Genet	Meta-analysis identifies 29 additional ulcerative colitis risk loci, increasing the number of confirmed associations to 47.	6,687 European ancestry cases, 19,718 European ancestry controls	9,628 European ancestry cases, 12,917 European ancestry controls	AL391883.1 - OTUD3	1	4e-35
rs6426833	1	20171860	A	G	0.5337	0.0074	0.0033	0.02419	++				Ulcerative colitis	20228799	McGovern DP	2010-03-14	Nat Genet	Genome-wide association identifies multiple ulcerative colitis susceptibility loci.	2,693 European ancestry cases, 6,791 European ancestry controls	2,009 European ancestry cases, 1,580 European ancestry controls	AL391883.1 - OTUD3	1	2e-21
rs6426833	1	20171860	A	G	0.5337	0.0074	0.0033	0.02419	++				Ulcerative colitis	19915572	Barrett JC	2009-11-15	Nat Genet	Genome-wide association study of ulcerative colitis identifies three new susceptibility loci, including the HNF4A region.	2,361 European ancestry cases, 5,417 European ancestry controls	2,321 European ancestry cases, 4,818 European ancestry controls	AL391883.1 - OTUD3	1	2e-11
rs6426833	1	20171860	A	G	0.5337	0.0074	0.0033	0.02419	++				Ulcerative colitis	26192919	Liu JZ	2015-07-20	Nat Genet	Association analyses identify 38 susceptibility loci for inflammatory bowel disease and highlight shared genetic risk across populations.	6,968 European ancestry cases, 20,464 European ancestry controls	10,679 European ancestry cases, 26,715 European ancestry controls, 397 Iranian ancestry cases, 342 Iranian ancestry controls, 1,239 Indian ancestry cases, 990 Indian ancestry controls, 1,134 East Asian ancestry cases, 3,719 East Asian ancestry controls	AL391883.1 - OTUD3	1	1e-55
rs6426833	1	20171860	A	G	0.5337	0.0074	0.0033	0.02419	++				Ulcerative colitis	23128233	Jostins L	2012-11-01	Nature	Host-microbe interactions have shaped the genetic architecture of inflammatory bowel disease.	Up to 12,924 European ancestry cases, up to 21,442 European ancestry controls	Up to 25,683 European ancestry cases, up to 17,015 European ancestry controls	AL391883.1 - OTUD3	1	2e-68
rs6426833	1	20171860	A	G	0.5337	0.0074	0.0033	0.02419	++				Ulcerative colitis	26192919	Liu JZ	2015-07-20	Nat Genet	Association analyses identify 38 susceptibility loci for inflammatory bowel disease and highlight shared genetic risk across populations.	6,968 European ancestry cases, 20,464 European ancestry controls	10,679 European ancestry cases, 26,715 European ancestry controls, 397 Iranian ancestry cases, 342 Iranian ancestry controls, 1,239 Indian ancestry cases, 990 Indian ancestry controls, 1,134 East Asian ancestry cases, 3,719 East Asian ancestry controls	AL391883.1 - OTUD3	1	3e-76
rs35091490	1	20665410	T	C	0.054	-0.0196	0.0074	0.007975	--				Lung function (FVC)	30595370	Kichaev G	2018-12-27	Am J Hum Genet	Leveraging Polygenic Functional Enrichment to Improve GWAS Power.	approximately 372,000 European ancestry individuals	NA	VWA5B1	0	3e-10
rs519209	1	21043790	T	C	0.3524	0.0068	0.0035	0.04803	+-				Ceramide levels (C24:0)	32489964	Cresci S	2020-01-03	J Lipid Atheroscler	Genetic Architecture of Circulating Very-Long-Chain (C24:0 and C22:0) Ceramide Concentrations.	2,217 European ancestry individuals	NA	KIF17	0	2e-07
rs541464	1	21067095	T	C	0.6102	-0.0083	0.0034	0.01427	-+				Red cell distribution width	30595370	Kichaev G	2018-12-27	Am J Hum Genet	Leveraging Polygenic Functional Enrichment to Improve GWAS Power.	approximately 445,000 European ancestry individuals	NA	HP1BP3	0	3e-08
rs2100382	1	21146422	A	G	0.4479	0.0069	0.0033	0.03654	+-				Eosinophil counts	30595370	Kichaev G	2018-12-27	Am J Hum Genet	Leveraging Polygenic Functional Enrichment to Improve GWAS Power.	approximately 440,000 European ancestry individuals	NA	EIF4G3	0	2e-07
rs2100382	1	21146422	A	G	0.4479	0.0069	0.0033	0.03654	+-				Eosinophil percentage of white cells	32888494	Vuckovic D	2020-09-01	Cell	The Polygenic and Monogenic Basis of Blood Traits and Diseases.	408,112 British individuals	NA	EIF4G3	0	3e-09
rs12097415	1	21506276	A	T	0.5453	-0.007	0.0034	0.04105	-?				Basophil percentage of white cells	32888494	Vuckovic D	2020-09-01	Cell	The Polygenic and Monogenic Basis of Blood Traits and Diseases.	408,112 British individuals	NA	AL031005.2 - ECE1	1	2e-18
rs12097415	1	21506276	A	T	0.5453	-0.007	0.0034	0.04105	-?				Red cell distribution width	32888493	Chen MH	2020-09-01	Cell	Trans-ethnic and Ancestry-Specific Blood-Cell Genetics in 746,667 Individuals from 5 Global Populations.	563,352 African American or Afro-Caribbean, African ancestry, European ancestry, East Asian ancestry, Hispanic or Latin American and South Asian ancestry individuals	NA	AL031005.2 - ECE1	1	2e-10
rs12752290	1	21535330	T	C	0.559	0.007	0.0033	0.03589	++				Morning person	30696823	Jones SE	2019-01-29	Nat Commun	Genome-wide association analyses of chronotype in 697,828 individuals provides insights into circadian rhythms.	252,287 European ancestry cases, 150,908 European ancestry controls	120,478 European ancestry cases, 127,622 European ancestry controls	AL031005.2 - ECE1	1	3e-18
rs12752290	1	21535330	T	C	0.559	0.007	0.0033	0.03589	++				Ease of getting up in the morning	30804565	Jansen PR	2019-02-25	Nat Genet	Genome-wide analysis of insomnia in 1,331,010 individuals identifies new risk loci and functional pathways.	385,949 European ancestry individuals	NA	AL031005.2 - ECE1	1	1e-12
rs212517	1	21577159	A	T	0.6045	-0.0087	0.0034	0.009964	-+				Body size at age 10	32376654	Richardson TG	2020-05-06	BMJ	Use of genetic variation to separate the effects of early and later life adiposity on disease risk: mendelian randomisation study.	453,169 European ancestry individuals	NA	ECE1	0	1e-09
rs212526	1	21584941	T	C	0.3966	0.0088	0.0034	0.009437	+-				Fat-free mass	30593698	Hubel C	2018-12-28	Am J Med Genet B Neuropsychiatr Genet	Genomics of body fat percentage may contribute to sex bias in anorexia nervosa.	70,700 European ancestry female individuals, 85,261 European ancestry male individuals	NA	ECE1	0	2e-08
rs212526	1	21584941	T	C	0.3966	0.0088	0.0034	0.009437	+-				Height	30595370	Kichaev G	2018-12-27	Am J Hum Genet	Leveraging Polygenic Functional Enrichment to Improve GWAS Power.	approximately 458,000 European ancestry individuals	NA	ECE1	0	2e-43
rs72660319	1	21937559	A	G	0.0685	0.0189	0.0065	0.003897	++				C-reactive protein levels	31900758	Han X	2020-01-03	Eur J Epidemiol	Using Mendelian randomization to evaluate the causal relationship between serum C-reactive protein levels and age-related macular degeneration.	418,642 British ancestry individuals	NA	RAP1GAP	0	4e-10
rs10799737	1	22462131	T	G	0.3424	-0.0069	0.0035	0.04665	--				Endometriosis	31488892	Masuda T	2019-09-05	Eur J Hum Genet	GWAS of five gynecologic diseases and cross-trait analysis in Japanese.	645 Japanese ancestry cases, 39,556 Japanese ancestry controls	NA	WNT4	0	1e-06
rs7542242	1	22477493	T	C	0.3282	0.0089	0.0036	0.01209	++				Height	28552196	Tachmazidou I	2017-06-01	Am J Hum Genet	Whole-Genome Sequencing Coupled to Imputation Discovers Genetic Signals for Anthropometric Traits.	1,249 whole genome sequenced European ancestry individuals, 3,541 whole genome sequenced individuals, 46,910 European ancestry individuals, 471 Carlantino (founder/genetic isolate) individuals, 1,197 Friuli Venezia Giulia (founder/genetic isolate) individuals, 1,043 Mylopotamos (founder/genetic isolate) individuals, 933 Pomak (founder/genetic isolate) individuals, 1,785 Val Borbera (founder/genet…	205,003 European ancestry individuals	AL445253.1	0	2e-06
rs76225863	1	22653595	A	G	0.0323	-0.0231	0.0094	0.01343	--				Tumor necrosis factor beta levels	27989323	Ahola-Olli AV	2016-12-13	Am J Hum Genet	Genome-wide Association Study Identifies 27 Loci Influencing Concentrations of Circulating Cytokines and Growth Factors.	1,559 Finnish ancestry individuals	NA	PPIAP34 - AL591122.1	1	1e-10
rs78865058	1	22944209	A	G	0.0388	-0.0257	0.0086	0.002899	--				Blood protein levels	30072576	Emilsson V	2018-08-02	Science	Co-regulatory networks of human serum proteins link genetics to disease.	3,200 European ancestry individuals	NA	EPHA8 - MIR6127	1	2e-78
rs78865058	1	22944209	A	G	0.0388	-0.0257	0.0086	0.002899	--				Blood protein levels	29875488	Sun BB	2018-06-06	Nature	Genomic atlas of the human plasma proteome.	3,301 European ancestry individuals	NA	EPHA8 - MIR6127	1	4e-71
rs12409321	1	23398065	T	C	0.511	-0.0065	0.0033	0.04807	--				Gamma glutamyl transferase levels	33339817	Nielsen JB	2020-12-18	Nat Commun	Loss-of-function genomic variants highlight potential therapeutic targets for cardiovascular disease.	76,081 European ancestry individuals, 127,395 Japanese ancestry individuals	NA	AL031428.1, KDM1A	0	2e-12
rs10799792	1	23446441	T	G	0.5779	0.0066	0.0033	0.04839	++				Global electrical heterogeneity phenotypes	29622589	Tereshchenko LG	2018-04-05	J Am Heart Assoc	Genome-Wide Associations of Global Electrical Heterogeneity ECG Phenotype: The ARIC (Atherosclerosis Risk in Communities) Study and CHS (Cardiovascular Health Study).	3,057 Black individuals, 10,769 European ancestry individuals	NA	LUZP1	0	3e-09
rs588641	1	23694021	T	C	0.0688	0.0164	0.0065	0.01216	++				Body mass index	31669095	Zhu Z	2019-10-24	J Allergy Clin Immunol	Shared Genetic and Experimental Links between Obesity-Related Traits and Asthma Subtypes in UK Biobank.	457,822 European ancestry individuals	NA	ZNF436, ZNF436	0	2e-08
rs2749153	1	23699340	A	G	0.7392	-0.0092	0.0038	0.01477	--				Estimated glomerular filtration rate	31152163	Wuttke M	2019-05-31	Nat Genet	A catalog of genetic loci associated with kidney function from analyses of a million individuals.	567,460 European ancestry individuals, 165,726 East Asian ancestry individuals, 13,842 African American individuals, 13,359 South Asian ancestry individuals, 4,961 Hispanic individuals	216,518 European ancestry individuals, 64,204 non-Hispanic black individuals	ZNF436-AS1 - AL109936.3	1	3e-26
rs115176171	1	25333134	A	G	0.9061	-0.0168	0.0059	0.004122	--				Male-pattern baldness	28196072	Hagenaars SP	2017-02-14	PLoS Genet	Genetic prediction of male pattern baldness.	52,874 British ancestry males	NA	AL445471.2 - MIR4425	1	4e-11
rs4649043	1	25342256	A	T	0.0832	-0.0152	0.006	0.01125	--				Maternal nondisjunction of chromosome 21 (MI error vs fathers)	31830031	Chernus JM	2019-12-12	PLoS Genet	A candidate gene analysis and GWAS for genes associated with maternal nondisjunction of chromosome 21.	535 mothers, 645 fathers	NA	AL445471.2 - MIR4425	1	3e-06
rs12070150	1	25343419	T	C	0.0858	-0.014	0.0059	0.01812	--				Male-pattern baldness	30573740	Yap CX	2018-12-20	Nat Commun	Dissection of genetic variation and evidence for pleiotropy in male pattern baldness.	205,327 European ancestry males	NA	AL445471.2 - MIR4425	1	1e-33
rs4320727	1	25351581	A	G	0.6324	0.0072	0.0034	0.03504	++				Hypothyroidism	30595370	Kichaev G	2018-12-27	Am J Hum Genet	Leveraging Polygenic Functional Enrichment to Improve GWAS Power.	approximately 459,000 European ancestry individuals	NA	MIR4425 - LINC02793	1	4e-10
rs4320727	1	25351581	A	G	0.6324	0.0072	0.0034	0.03504	++				Autoimmune thyroid disease	32581359	Saevarsdottir S	2020-06-24	Nature	FLT3 stop mutation increases FLT3 ligand level and risk of autoimmune thyroid disease.	30,234 European ancestry cases, 724,172 European ancestry controls	NA	MIR4425 - LINC02793	1	3e-10
rs4320727	1	25351581	A	G	0.6324	0.0072	0.0034	0.03504	++				Systolic blood pressure	30595370	Kichaev G	2018-12-27	Am J Hum Genet	Leveraging Polygenic Functional Enrichment to Improve GWAS Power.	approximately 422,000 European ancestry individuals	NA	MIR4425 - LINC02793	1	3e-13
rs10903128	1	25363338	A	G	0.2762	-0.0114	0.0037	0.002084	--				Male-pattern baldness	28196072	Hagenaars SP	2017-02-14	PLoS Genet	Genetic prediction of male pattern baldness.	52,874 British ancestry males	NA	MIR4425 - LINC02793	1	2e-09
rs143670081	1	25622244	A	G	0.842	0.0116	0.0057	0.0418	++				Red cell distribution width	30595370	Kichaev G	2018-12-27	Am J Hum Genet	Leveraging Polygenic Functional Enrichment to Improve GWAS Power.	approximately 445,000 European ancestry individuals	NA	RHD, RSRP1	0	4e-28
rs2997447	1	26387423	A	G	0.212	-0.0087	0.0041	0.0331	--				QRS complex (12-leadsum)	27659466	van der Harst P	2016-09-27	J Am Coll Cardiol	52 Genetic Loci Influencing MyocardialÂ Mass.	up to 47,942 European ancestry individuals, up to 690 Orcadian (founder/genetic isolate) individuals	13,263 European ancestry individuals, 3,603 African American individuals, 4,619 Indian ancestry individuals	TRIM63	0	2e-08
rs6694351	1	26750983	A	G	0.795	0.0081	0.0041	0.04796	++				Lung function (FVC)	30595370	Kichaev G	2018-12-27	Am J Hum Genet	Leveraging Polygenic Functional Enrichment to Improve GWAS Power.	approximately 372,000 European ancestry individuals	NA	LIN28A	0	1e-08
rs9438626	1	26775367	C	G	0.2104	-0.0081	0.004	0.04551	--				FEV1	30804560	Shrine N	2019-02-25	Nat Genet	New genetic signals for lung function highlight pathways and chronic obstructive pulmonary disease associations across multiple ancestries.	321,047 European ancestry individuals	79,005 European ancestry individuals	DHDDS	0	3e-11
rs12094989	1	26848386	T	C	0.2099	-0.008	0.0041	0.04904	--				Core binding factor acute myeloid leukemia	27903959	Lv H	2017-01-31	Oncotarget	Genome-wide haplotype association study identify the FGFR2 gene as a risk gene for acute myeloid leukemia.	175 European ancestry cases, 218 European ancestry controls	NA	DHDDS; DPPA2P2 - RPS6KA1; AL513365.1; DHDDS; RPS6KA1; HMGN2 - DPPA2P2; HMGN2 - DPPA2P2; HMGN2 - DPPA2P2; RPS6KA1	NA	1e-10
rs112203773	1	27019131	A	C	0.081	0.0164	0.0061	0.006626	+-				Neutrophil percentage of white cells	27863252	Astle WJ	2016-11-17	Cell	The Allelic Landscape of Human Blood Cell Trait Variation and Links to Common Complex Disease.	171,542 European ancestry individuals	NA	AL512408.1	0	4e-09
rs113184243	1	27064382	T	G	0.0795	0.0144	0.0061	0.01816	+-				Menarche (age at onset)	30595370	Kichaev G	2018-12-27	Am J Hum Genet	Leveraging Polygenic Functional Enrichment to Improve GWAS Power.	approximately 242,000 European ancestry individuals	NA	ARID1A	0	1e-07
rs71636778	1	27104612	T	C	0.8364	-0.0129	0.0045	0.003912	--				Granulocyte percentage of myeloid white cells	27863252	Astle WJ	2016-11-17	Cell	The Allelic Landscape of Human Blood Cell Trait Variation and Links to Common Complex Disease.	169,545 European ancestry individuals	NA	ARID1A	0	2e-12
rs34924059	1	27158844	T	G	0.1634	0.0131	0.0045	0.003284	++				Monocyte percentage of white cells	32888494	Vuckovic D	2020-09-01	Cell	The Polygenic and Monogenic Basis of Blood Traits and Diseases.	408,112 British individuals	NA	ZDHHC18	0	2e-31
rs71636784	1	27169200	T	G	0.8377	-0.013	0.0045	0.003731	--				Self-reported math ability	30038396	Lee JJ	2018-07-23	Nat Genet	Gene discovery and polygenic prediction from a genome-wide association study of educational attainment in 1.1 million individuals.	564,698 European ancestry individuals	NA	ZDHHC18	0	3e-10
rs71636784	1	27169200	T	G	0.8377	-0.013	0.0045	0.003731	--				Cardiovascular disease	30595370	Kichaev G	2018-12-27	Am J Hum Genet	Leveraging Polygenic Functional Enrichment to Improve GWAS Power.	approximately 459,000 European ancestry individuals	NA	ZDHHC18	0	2e-13
rs78614739	1	27174180	T	C	0.162	0.0132	0.0045	0.003117	++				Estimated glomerular filtration rate	31152163	Wuttke M	2019-05-31	Nat Genet	A catalog of genetic loci associated with kidney function from analyses of a million individuals.	567,460 European ancestry individuals	216,518 European ancestry individuals	ZDHHC18	0	2e-08
rs74606343	1	27850075	T	C	0.9146	0.014	0.006	0.01839	+-				Systolic blood pressure	30595370	Kichaev G	2018-12-27	Am J Hum Genet	Leveraging Polygenic Functional Enrichment to Improve GWAS Power.	approximately 422,000 European ancestry individuals	NA	WASF2 - BX293535.1	1	2e-08
rs7512595	1	27857171	A	G	0.9141	0.0128	0.0059	0.03052	+-				Pulse pressure	30578418	Giri A	2018-12-21	Nat Genet	Trans-ethnic association study of blood pressure determinants in over 750,000 individuals.	365,998 European ancestry individuals, 63,490 African ancestry individuals, 22,802 Hispanic individuals, 4,792 Asian ancestry individuals, 2,695 Native American ancestry individuals	299,024 European ancestry individuals, 17,277 individuals	BX293535.1 - AHDC1	1	2e-10
rs113716316	1	27928640	A	G	0.075	-0.0154	0.0064	0.01654	-+				Myocardial infarction	33532862	Hartiala JA	2021-02-03	Eur Heart J	Genome-wide analysis identifies novel susceptibility loci for myocardial infarction.	14,825 European ancestry cases, 44,000 European and unknown ancestry cases, 2,680 cases, 380,970 European ancestry controls, 123,504 European and unknown ancestry controls, 73,242 controls	NA	AHDC1	0	4e-08
rs113716316	1	27928640	A	G	0.075	-0.0154	0.0064	0.01654	-+				Coronary artery disease	29212778	van der Harst P	2017-12-06	Circ Res	Identification of 64 Novel Genetic Loci Provides an Expanded View on the Genetic Architecture of Coronary Artery Disease.	34,541 cases, 261,984 controls	88,192 cases, 162,544 controls	AHDC1	0	3e-06
rs3737801	1	27960832	C	G	0.9279	0.014	0.0064	0.02868	+-				Systolic blood pressure	30224653	Evangelou E	2018-09-17	Nat Genet	Genetic analysis of over 1 million people identifies 535 new loci associated with blood pressure traits.	757,601 European ancestry individuals	NA	FGR	0	1e-10
rs520800	1	28537527	A	T	0.7106	0.0074	0.0036	0.04313	++				Hematocrit	32888494	Vuckovic D	2020-09-01	Cell	The Polygenic and Monogenic Basis of Blood Traits and Diseases.	408,112 British individuals	NA	DNAJC8, DNAJC8	0	4e-10
rs520800	1	28537527	A	T	0.7106	0.0074	0.0036	0.04313	++				Hematocrit	32888493	Chen MH	2020-09-01	Cell	Trans-ethnic and Ancestry-Specific Blood-Cell Genetics in 746,667 Individuals from 5 Global Populations.	562,259 European ancestry individuals	NA	DNAJC8, DNAJC8	0	4e-11
rs11247763	1	28544118	T	G	0.2543	-0.0075	0.0038	0.04764	-+				Red blood cell count	30595370	Kichaev G	2018-12-27	Am J Hum Genet	Leveraging Polygenic Functional Enrichment to Improve GWAS Power.	approximately 445,000 European ancestry individuals	NA	DNAJC8, DNAJC8	0	1e-07
rs4908404	1	28691734	T	C	0.5333	0.0066	0.0033	0.04595	+-				Offspring birth weight	31043758	Warrington NM	2019-05-01	Nat Genet	Maternal and fetal genetic effects on birth weight and their relevance to cardio-metabolic risk factors.	210,267 European ancestry individuals, 19,802 individuals	NR	MED18 - PHACTR4	1	3e-08
rs10915216	1	29356663	A	T	0.4999	0.0069	0.0033	0.03683	+-				Mean corpuscular hemoglobin concentration	32888493	Chen MH	2020-09-01	Cell	Trans-ethnic and Ancestry-Specific Blood-Cell Genetics in 746,667 Individuals from 5 Global Populations.	642,173 African American or Afro-Caribbean, African ancestry, European ancestry, East Asian ancestry, Hispanic or Latin American and South Asian ancestry individuals	NA	EPB41	0	2e-22
rs10915225	1	29416640	T	G	0.4995	0.0068	0.0033	0.03935	+-				Mean spheric corpuscular volume	32888494	Vuckovic D	2020-09-01	Cell	The Polygenic and Monogenic Basis of Blood Traits and Diseases.	408,112 British individuals	NA	EPB41	0	4e-77
rs10915225	1	29416640	T	G	0.4995	0.0068	0.0033	0.03935	+-				Mean corpuscular volume	32888493	Chen MH	2020-09-01	Cell	Trans-ethnic and Ancestry-Specific Blood-Cell Genetics in 746,667 Individuals from 5 Global Populations.	696,882 African American or Afro-Caribbean, African ancestry, European ancestry, East Asian ancestry, Hispanic or Latin American and South Asian ancestry individuals	NA	EPB41	0	1e-18
rs10915225	1	29416640	T	G	0.4995	0.0068	0.0033	0.03935	+-				High light scatter reticulocyte count	32888494	Vuckovic D	2020-09-01	Cell	The Polygenic and Monogenic Basis of Blood Traits and Diseases.	408,112 British individuals	NA	EPB41	0	2e-11
rs12120422	1	29445227	T	C	0.8206	0.0158	0.0043	0.0002509	++				Non-melanoma skin cancer	29739929	Visconti A	2018-05-08	Nat Commun	Genome-wide association study in 176,678 Europeans reveals genetic loci for tanning response to sun exposure.	5,912 European ancestry cases, 181,740 European ancestry controls	NA	EPB41	0	2e-06
rs12403568	1	29457778	T	G	0.4952	0.007	0.0033	0.03302	+-				Mean corpuscular volume	32888493	Chen MH	2020-09-01	Cell	Trans-ethnic and Ancestry-Specific Blood-Cell Genetics in 746,667 Individuals from 5 Global Populations.	544,127 European ancestry individuals	NA	TMEM200B - AL357500.1	1	1e-19
rs1565716	1	29549216	A	G	0.0692	0.0146	0.0065	0.02565	++				Diastolic blood pressure	30224653	Evangelou E	2018-09-17	Nat Genet	Genetic analysis of over 1 million people identifies 535 new loci associated with blood pressure traits.	757,601 European ancestry individuals	249,262 European ancestry individuals	MECR	0	1e-11
rs2291609	1	29550991	T	G	0.2781	-0.0103	0.0037	0.005058	--				Low density lipoprotein cholesterol levels	32154731	Ripatti P	2020-03-10	Circ Genom Precis Med	Polygenic Hyperlipidemias and Coronary Artery Disease Risk.	324,708 British ancestry individuals	NA	AL590729.1, MECR	0	2e-08
rs6670211	1	29576784	A	C	0.4547	-0.0072	0.0033	0.03156	--				Tourette syndrome	30818990	Yu D	2019-03-01	Am J Psychiatry	Interrogating the Genetic Determinants of Tourette's Syndrome and Other Tic Disorders Through Genome-Wide Association Studies.	4,271 European ancestry cases, 548 European ancestry cases from 207 families, 9,488 European ancestry controls	706 Icelandic ancestry cases, 6,068 Icelandic ancestry controls	PTPRU	0	2e-06
rs9661242	1	30088755	A	G	0.5303	0.0067	0.0033	0.0432	+-				Attention deficit hyperactivity disorder (persistent)	32279069	Rovira P	2020-04-12	Neuropsychopharmacology	Shared genetic background between children and adults with attention deficit/hyperactivity disorder.	6,532 European ancestry cases, 15,874 European ancestry controls	NA	AL671862.1 - AC092265.1	1	2e-06
rs114322830	1	30570547	T	G	0.0142	-0.0325	0.015	0.02988	-?				DNA methylation variation (age effect)	30348214	Zhang Q	2018-10-22	Genome Med	Genotype effects contribute to variation in longitudinal methylome patterns in older people.	Up to 954 individuals	NA	LINC01648 - AL137076.1	1	2e-08
rs6681149	1	32165093	A	G	0.6505	0.0101	0.0035	0.003449	++				Nonatopic asthma and/or BMI	31669095	Zhu Z	2019-10-24	J Allergy Clin Immunol	Shared Genetic and Experimental Links between Obesity-Related Traits and Asthma Subtypes in UK Biobank.	28,862 European ancestry cases, 422,048 European ancestry controls, 6,912 European ancestry individuals	NA	COL16A1	0	3e-13
rs6681149	1	32165093	A	G	0.6505	0.0101	0.0035	0.003449	++				Adult onset asthma and/or BMI	31669095	Zhu Z	2019-10-24	J Allergy Clin Immunol	Shared Genetic and Experimental Links between Obesity-Related Traits and Asthma Subtypes in UK Biobank.	33,418 European ancestry cases, 393,186 European ancestry controls, 31,218 European ancestry individuals	NA	COL16A1	0	3e-13
rs6681149	1	32165093	A	G	0.6505	0.0101	0.0035	0.003449	++				Nonatopic asthma	31669095	Zhu Z	2019-10-24	J Allergy Clin Immunol	Shared Genetic and Experimental Links between Obesity-Related Traits and Asthma Subtypes in UK Biobank.	28,862 European ancestry cases, 422,048 European ancestry controls	NA	COL16A1	0	3e-06
rs2228552	1	32165495	T	G	0.6441	0.0099	0.0034	0.003963	++				Asthma	31959851	Olafsdottir TA	2020-01-20	Nat Commun	Eighty-eight variants highlight the role of T cell regulation and airway remodeling in asthma pathogenesis.	16,247 European ancestry cases, 346,486 European ancestry controls, 52,942 cases, 355,713 controls	NA	COL16A1	0	3e-08
rs2228552	1	32165495	T	G	0.6441	0.0099	0.0034	0.003963	++				Asthma	32296059	Han Y	2020-04-15	Nat Commun	Genome-wide analysis highlights contribution of immune system pathways to the genetic architecture of asthma.	84,492 European ancestry cases, 2,149 African American cases, 606 Hispanic cases, 1,239 Japanese ancestry cases, 437,036 European ancestry controls, 6,055 African American controls, 792 Hispanic controls, 3,976 Japanese ancestry controls	NR	COL16A1	0	2e-08
rs2228552	1	32165495	T	G	0.6441	0.0099	0.0034	0.003963	++				Asthma	32296059	Han Y	2020-04-15	Nat Commun	Genome-wide analysis highlights contribution of immune system pathways to the genetic architecture of asthma.	64,538 European ancestry cases, 239,321 European ancestry controls	NR	COL16A1	0	3e-08
rs4949465	1	32178489	T	C	0.8693	-0.0163	0.0049	0.0009019	-+				Smoking status	30595370	Kichaev G	2018-12-27	Am J Hum Genet	Leveraging Polygenic Functional Enrichment to Improve GWAS Power.	approximately 458,000 European ancestry individuals	NA	COL16A1 - ADGRB2	1	3e-08
rs4949465	1	32178489	T	C	0.8693	-0.0163	0.0049	0.0009019	-+				Lifetime smoking index	31689377	Wootton RE	2019-11-06	Psychol Med	Evidence for causal effects of lifetime smoking on risk for depression and schizophrenia: a Mendelian randomisation study.	462,690 European ancestry individuals	NA	COL16A1 - ADGRB2	1	2e-08
rs4949465	1	32178489	T	C	0.8693	-0.0163	0.0049	0.0009019	-+				Smoking status (ever vs never smokers)	30643258	Karlsson Linner R	2019-01-14	Nat Genet	Genome-wide association analyses of risk tolerance and risky behaviors in over 1 million individuals identify hundreds of loci and shared genetic influences.	518,633 European ancestry individuals	NA	COL16A1 - ADGRB2	1	4e-10
rs945211	1	32191798	C	G	0.6191	0.0075	0.0034	0.02682	+-				Adult body size	32376654	Richardson TG	2020-05-06	BMJ	Use of genetic variation to separate the effects of early and later life adiposity on disease risk: mendelian randomisation study.	453,169 European ancestry individuals	NA	COL16A1 - ADGRB2	1	2e-09
rs945211	1	32191798	C	G	0.6191	0.0075	0.0034	0.02682	+-				Intraocular pressure	29785010	Khawaja AP	2018-05-21	Nat Genet	Genome-wide analyses identify 68 new loci associated with intraocular pressure and improve risk prediction for primary open-angle glaucoma.	139,555 European ancestry individuals	NA	COL16A1 - ADGRB2	1	3e-08
rs945211	1	32191798	C	G	0.6191	0.0075	0.0034	0.02682	+-				Intraocular pressure	29617998	Gao XR	2018-03-28	Hum Mol Genet	Genome-Wide Association Analyses Identify New Loci Influencing Intraocular Pressure.	115,486 European ancestry individuals	NA	COL16A1 - ADGRB2	1	3e-09
rs1889571	1	32195819	T	G	0.8711	-0.0161	0.0049	0.001123	-+				Smoking initiation (ever regular vs never regular)	30643251	Liu M	2019-01-14	Nat Genet	Association studies of up to 1.2 million individuals yield new insights into the genetic etiology of tobacco and alcohol use.	up to 1,232,091 European ancestry individuals	NA	ADGRB2	0	4e-09
rs10798888	1	32199099	T	G	0.172	0.017	0.0044	0.0001063	+-				Household income (MTAG)	31844048	Hill WD	2019-12-16	Nat Commun	Genome-wide analysis identifies molecular systems and 149 genetic loci associated with income.	505,541 British and unknown ancestry individuals	NA	ADGRB2	0	1e-09
rs2050256	1	32204683	A	G	0.8293	-0.017	0.0044	0.000107	-+				Highest math class taken (MTAG)	30038396	Lee JJ	2018-07-23	Nat Genet	Gene discovery and polygenic prediction from a genome-wide association study of educational attainment in 1.1 million individuals.	811,539 European ancestry individuals	NA	ADGRB2	0	4e-08
rs12739999	1	32207990	A	G	0.1718	0.0173	0.0044	8.074e-05	+-				Walking pace	33128006	Timmins IR	2020-10-30	Commun Biol	Genome-wide association study of self-reported walking pace suggests beneficial effects of brisk walking on health and survival.	450,967 European ancestry individuals	NA	ADGRB2	0	3e-12
rs12739999	1	32207990	A	G	0.1718	0.0173	0.0044	8.074e-05	+-				Educational attainment (years of education)	30595370	Kichaev G	2018-12-27	Am J Hum Genet	Leveraging Polygenic Functional Enrichment to Improve GWAS Power.	approximately 455,000 European ancestry individuals	NA	ADGRB2	0	1e-08
rs4949223	1	32221913	A	G	0.1287	0.0156	0.0049	0.001626	+-				Educational attainment (years of education)	30038396	Lee JJ	2018-07-23	Nat Genet	Gene discovery and polygenic prediction from a genome-wide association study of educational attainment in 1.1 million individuals.	up to 1,131,881 European ancestry individuals	NA	ADGRB2	0	1e-08
rs72664935	1	32274901	T	C	0.4239	0.0109	0.0034	0.001145	++				Bioavailable testosterone levels	32042192	Ruth KS	2020-02-10	Nat Med	Using human genetics to understand the disease impacts of testosterone in men and women.	178,782 European ancestry men	NA	SPOCD1	0	2e-09
rs10798893	1	32290078	T	C	0.4481	-0.0082	0.0033	0.01388	-+				High light scatter reticulocyte count	32888494	Vuckovic D	2020-09-01	Cell	The Polygenic and Monogenic Basis of Blood Traits and Diseases.	408,112 British individuals	NA	SPOCD1 - AL354919.1	1	3e-15
rs10798893	1	32290078	T	C	0.4481	-0.0082	0.0033	0.01388	-+				Reticulocyte fraction of red cells	32888494	Vuckovic D	2020-09-01	Cell	The Polygenic and Monogenic Basis of Blood Traits and Diseases.	408,112 British individuals	NA	SPOCD1 - AL354919.1	1	2e-15
rs11589186	1	32295884	A	G	0.4494	-0.0086	0.0033	0.009346	-+				High light scatter reticulocyte percentage of red cells	32888494	Vuckovic D	2020-09-01	Cell	The Polygenic and Monogenic Basis of Blood Traits and Diseases.	408,112 British individuals	NA	SPOCD1 - AL354919.1	1	4e-16
rs11803434	1	32327945	A	G	0.6995	0.0095	0.0036	0.009245	++				Response to abacavir-containing treatment in HIV-1 infection (virologic failure)	25461247	Lehmann DS	2015-02-01	Pharmacogenet Genomics	Genome-wide association study of virologic response with efavirenz-containing or abacavir-containing regimens in AIDS clinical trials group protocols.	Up 346 European ancestry individuals, Up to 265 Black individuals, Up to 175 Hispanic individuals	NA	AL136115.2	0	2e-06
rs12022461	1	33232525	A	G	0.1695	-0.0171	0.0044	9.807e-05	--				Body mass index	30239722	Pulit SL	2018-09-14	Hum Mol Genet	Meta-analysis of genome-wide association studies for body fat distribution in 694,649 individuals of European ancestry.	806,834 European ancestry individuals	NA	KIAA1522	0	1e-13
rs4951771	1	33233223	T	C	0.7037	0.0117	0.0036	0.001168	++				Core binding factor acute myeloid leukemia	27903959	Lv H	2017-01-31	Oncotarget	Genome-wide haplotype association study identify the FGFR2 gene as a risk gene for acute myeloid leukemia.	175 European ancestry cases, 218 European ancestry controls	NA	YARS1; YARS1; KIAA1522; YARS1	NA	3e-06
rs3737992	1	33234128	A	G	0.1696	-0.0173	0.0044	8.326e-05	--				Body mass index	30595370	Kichaev G	2018-12-27	Am J Hum Genet	Leveraging Polygenic Functional Enrichment to Improve GWAS Power.	approximately 458,000 European ancestry individuals	NA	KIAA1522	0	2e-11
rs3737992	1	33234128	A	G	0.1696	-0.0173	0.0044	8.326e-05	--				Body mass index	31669095	Zhu Z	2019-10-24	J Allergy Clin Immunol	Shared Genetic and Experimental Links between Obesity-Related Traits and Asthma Subtypes in UK Biobank.	457,822 European ancestry individuals	NA	KIAA1522	0	4e-12
rs3737992	1	33234128	A	G	0.1696	-0.0173	0.0044	8.326e-05	--				Predicted visceral adipose tissue	31501611	Karlsson T	2019-09-09	Nat Med	Contribution of genetics to visceral adiposity and its relation to cardiovascular and metabolic disease.	325,153 British ancestry individuals	NA	KIAA1522	0	2e-09
rs527504	1	33392427	A	G	0.2013	-0.0098	0.0041	0.01774	--				Mosaic loss of chromosome Y (Y chromosome dosage)	31624269	Terao C	2019-10-17	Nat Commun	GWAS of mosaic loss of chromosome Y highlights genetic effects on blood cell differentiation.	95,380 Japanese men	NA	AL031602.2	0	4e-09
rs4641276	1	33760743	T	C	0.2464	-0.0119	0.0039	0.002191	--				Urinary albumin-to-creatinine ratio	31511532	Teumer A	2019-09-11	Nat Commun	Genome-wide association meta-analyses and fine-mapping elucidate pathways influencing albuminuria.	547,361 European ancestry individuals	NA	ZNF362	0	4e-08
rs4653015	1	33776431	T	C	0.2604	0.0089	0.0038	0.01755	+-				Self-reported risk-taking behaviour	30271922	Clifton EAD	2018-05-03	Commun Biol	Genome-wide association study for risk taking propensity indicates shared pathways with body mass index.	113,882 European ancestry cases, 322,354 European ancestry controls	NA	A3GALT2, AL513327.1	0	4e-09
rs4653015	1	33776431	T	C	0.2604	0.0089	0.0038	0.01755	+-				Self-reported risk-taking behaviour	30181555	Strawbridge RJ	2018-09-04	Transl Psychiatry	Genetics of self-reported risk-taking behaviour, trans-ethnic consistency and relevance to brain gene expression.	83,677 British ancestry cases, 244,662 British ancestry controls	2,764 South Asian ancestry cases, 3,139 African Caribbean ancestry cases, 16,169 European ancestry cases, 3,866 mixed ancestry cases, 4,267 South Asian ancestry controls, 4,341 African Caribbean ancestry controls, 31,814 European ancestry controls, 5,988 mixed ancestry controls	A3GALT2, AL513327.1	0	2e-07
rs4653015	1	33776431	T	C	0.2604	0.0089	0.0038	0.01755	+-				Self-reported risk-taking behaviour	30181555	Strawbridge RJ	2018-09-04	Transl Psychiatry	Genetics of self-reported risk-taking behaviour, trans-ethnic consistency and relevance to brain gene expression.	83,677 British ancestry cases, 244,662 British ancestry controls	2,764 South Asian ancestry cases, 3,139 African Caribbean ancestry cases, 16,169 European ancestry cases, 3,866 mixed ancestry cases, 4,267 South Asian ancestry controls, 4,341 African Caribbean ancestry controls, 31,814 European ancestry controls, 5,988 mixed ancestry controls	A3GALT2, AL513327.1	0	2e-07
rs7542777	1	33788884	A	G	0.1739	-0.0131	0.0044	0.002718	--				Cerebral white matter volume	31530798	Alliey-Rodriguez N	2019-09-17	Transl Psychiatry	NRXN1 is associated with enlargement of the temporal horns of the lateral ventricles in psychosis.	87 European ancestry Schizophrenia cases, 85 African American Schizophrenia cases, 15 Schizophrenia cases, 67 European ancestry Schizoaffective disorder cases, 53 African American Schizoaffective disorder cases, 7 Schizoaffective disorder cases, 130 European ancestry Bipolar disorders cases, 33 African American Bipolar disorders cases, 6 Bipolar disorders cases, 199 European ancestry controls, 79…	NA	AL513327.1	0	3e-06
rs6663484	1	33878554	T	G	0.6475	-0.0082	0.0035	0.01848	-+				Cigarettes smoked per day (MTAG)	30643251	Liu M	2019-01-14	Nat Genet	Association studies of up to 1.2 million individuals yield new insights into the genetic etiology of tobacco and alcohol use.	up to 403,928 European ancestry individuals	NA	PHC2	0	2e-10
rs506546	1	34439294	T	C	0.4295	0.0069	0.0033	0.03863	++				Response to serotonin reuptake inhibitors in major depressive disorder	25897834	Biernacka JM	2015-04-21	Transl Psychiatry	The International SSRI Pharmacogenomics Consortium (ISPC): a genome-wide association study of antidepressant treatment response.	298 European ancestry cases, 567 Asian ancestry cases, 1529 European and other ancestry cases	NA	CSMD2	0	1e-06
rs10737381	1	34996413	T	C	0.5895	0.0071	0.0034	0.03533	++				Circulating leptin levels in high cardiovascular risk	31766143	Ortega-Azorin C	2019-11-13	Nutrients	Candidate Gene and Genome-Wide Association Studies for Circulating Leptin Levels Reveal Population and Sex-Specific Associations in High Cardiovascular Risk Mediterranean Subjects.	351 Spanish mediterranean ancestry men, 615 Spanish mediterranean ancestry women	NA	AC115286.1 - AC099565.1	1	2e-06
rs7526035	1	35289039	A	G	0.5281	0.0075	0.0033	0.02248	++				Platelet distribution width	32888494	Vuckovic D	2020-09-01	Cell	The Polygenic and Monogenic Basis of Blood Traits and Diseases.	408,112 British individuals	NA	SMIM12	0	3e-09
rs7541937	1	35341982	T	G	0.4574	0.0071	0.0033	0.0344	++				Glomerular filtration rate in chronic kidney disease	26420894	Wuttke M	2015-09-28	Nephrol Dial Transplant	Genetic loci associated with renal function measures and chronic kidney disease in children: the Pediatric Investigation for Genetic Factors Linked with Renal Progression Consortium.	up to 744 Central European ancestry child cases, up to 397 Turkish ancestry child cases	NA	DLGAP3	0	4e-06
rs7532617	1	37089923	T	G	0.3152	0.0083	0.0036	0.01964	++				Neuroticism	29942085	Nagel M	2018-06-25	Nat Genet	Meta-analysis of genome-wide association studies for neuroticism in 449,484 individuals identifies novel genetic loci and pathways.	449,484 European ancestry individuals	NA	CSF3R - FTLP18	1	3e-09
rs681875	1	37161255	A	C	0.1969	0.012	0.0042	0.003921	++				Feeling guilty	29500382	Nagel M	2018-03-02	Nat Commun	Item-level analyses reveal genetic heterogeneity in neuroticism.	373,380 European ancestry individuals	NA	FTLP18 - AL596257.1	1	3e-09
rs589249	1	37162352	A	G	0.6951	-0.0097	0.0036	0.006697	--				Neuroticism (MTAG)	29292387	Turley P	2018-01-01	Nat Genet	Multi-trait analysis of genome-wide association summary statistics using MTAG.	168,105 European ancestry individuals	NA	FTLP18 - AL596257.1	1	3e-10
rs589249	1	37162352	A	G	0.6951	-0.0097	0.0036	0.006697	--				Schizophrenia	23894747	Aberg KA	2013-02-01	JAMA Psychiatry	A comprehensive family-based replication study of schizophrenia genes.	11,185 European ancestry cases, 10,768 European ancestry controls	1,262 African American ancestry individuals, 2,740 European ancestry individuals, 2,296 Asian ancestry individuals	FTLP18 - AL596257.1	1	3e-07
rs604149	1	37163376	A	C	0.695	-0.0096	0.0036	0.007508	--				Self-reported math ability (MTAG)	30038396	Lee JJ	2018-07-23	Nat Genet	Gene discovery and polygenic prediction from a genome-wide association study of educational attainment in 1.1 million individuals.	670,471 European ancestry individuals	NA	FTLP18 - AL596257.1	1	1e-12
rs488359	1	37163656	A	G	0.695	-0.0096	0.0036	0.00748	--				Worry	29942085	Nagel M	2018-06-25	Nat Genet	Meta-analysis of genome-wide association studies for neuroticism in 449,484 individuals identifies novel genetic loci and pathways.	348,219 European ancestry individuals	NA	FTLP18 - AL596257.1	1	3e-08
rs218987	1	37167333	T	G	0.3038	0.0098	0.0036	0.006033	++				Major depressive disorder (probable)	29662059	Howard DM	2018-04-16	Nat Commun	Genome-wide association study of depression phenotypes in UK Biobank identifies variants in excitatory synaptic pathways.	30,603 British ancestry cases, 143,916 British ancestry controls	NA	FTLP18 - AL596257.1	1	1e-07
rs1395455	1	37185190	A	G	0.2998	0.0095	0.0036	0.008347	++				Endometriosis or depression (pleiotropy)	32959083	Adewuyi EO	2020-09-21	Hum Genet	Genetic analysis of endometriosis and depression identifies shared loci and implicates causal links with gastric mucosa abnormality.	17,054 endometriosis cases, 170,756 European ancestry depression cases, 191,858 controls, 329,443 European ancestry controls	NA	AL596257.1 - AC117945.2	1	4e-08
rs1002655	1	37192677	C	G	0.2912	0.0103	0.0036	0.004515	++				Depressive symptoms (MTAG)	29292387	Turley P	2018-01-01	Nat Genet	Multi-trait analysis of genome-wide association summary statistics using MTAG.	354,862 European ancestry individuals	NA	AL596257.1 - AC117945.2	1	4e-10
rs1002656	1	37192741	T	C	0.7088	-0.0104	0.0036	0.004266	--				General factor of neuroticism	30867560	Hill WD	2019-03-13	Mol Psychiatry	Genetic contributions to two special factors of neuroticism are associated with affluence, higher intelligence, better health, and longer life.	270,059 British ancestry individuals	NA	AL596257.1 - AC117945.2	1	2e-09
rs1002656	1	37192741	T	C	0.7088	-0.0104	0.0036	0.004266	--				anorexia nervosa, attention-deficit/hyperactivity disorder, autism spectrum disorder, bipolar disorder, major depression, obsessive-compulsive disorder, schizophrenia, or Tourette syndrome (pleiotropy)	31835028	Cross-Disorder Group of the Psychiatric Genomics Consortium	2019-12-01	Cell	Genomic Relationships, Novel Loci, and Pleiotropic Mechanisms across Eight Psychiatric Disorders.	19,009 European ancestry ADHD cases, 3,495 European ancestry anorexia cases, 18,381 European ancestry autism cases, 20,352 European ancestry bipolar disorder cases, 130,664 European ancestry major depression cases, 2,688 European ancestry OCD cases, 33,640 European ancestry schizophrenia cases, 4,645 European ancestry Tourette's cases, 494,162 European ancestry controls	NA	AL596257.1 - AC117945.2	1	1e-08
rs1002656	1	37192741	T	C	0.7088	-0.0104	0.0036	0.004266	--				Bipolar disorder or major depressive disorder	31926635	Coleman JRI	2019-11-01	Biol Psychiatry	The Genetics of the Mood Disorder Spectrum: Genome-wide Association Analyses of More Than 185,000 Cases and 439,000 Controls.	164,933 European ancestry major depressive disorder cases, 20,352 European ancestry bipolar disorder cases, 439,741 European ancestry controls	NA	AL596257.1 - AC117945.2	1	3e-11
rs2102341	1	37193908	T	C	0.2911	0.0103	0.0036	0.00454	++				Neuroticism	30595370	Kichaev G	2018-12-27	Am J Hum Genet	Leveraging Polygenic Functional Enrichment to Improve GWAS Power.	approximately 372,000 European ancestry individuals	NA	AL596257.1 - AC117945.2	1	2e-12
rs2089358	1	37194103	T	C	0.7043	-0.0101	0.0036	0.005411	--				Insomnia	30804565	Jansen PR	2019-02-25	Nat Genet	Genome-wide analysis of insomnia in 1,331,010 individuals identifies new risk loci and functional pathways.	651,923 European ancestry males, 679,087 European ancestry females	NA	AL596257.1 - AC117945.2	1	3e-10
rs1472822	1	37196488	A	G	0.3087	0.0138	0.0036	0.0001198	++				Neuroticism	29942085	Nagel M	2018-06-25	Nat Genet	Meta-analysis of genome-wide association studies for neuroticism in 449,484 individuals identifies novel genetic loci and pathways.	449,484 European ancestry individuals	NA	AL596257.1 - AC117945.2	1	3e-11
rs4653218	1	37197319	T	C	0.4209	0.0111	0.0033	0.000905	++				Depression (broad)	29662059	Howard DM	2018-04-16	Nat Commun	Genome-wide association study of depression phenotypes in UK Biobank identifies variants in excitatory synaptic pathways.	113,769 British ancestry cases, 208,811 British ancestry controls	NA	AL596257.1 - AC117945.2	1	1e-07
rs11263943	1	37198130	A	G	0.421	0.0109	0.0033	0.001075	++				Neurociticism	29500382	Nagel M	2018-03-02	Nat Commun	Item-level analyses reveal genetic heterogeneity in neuroticism.	380,506 European ancestry individuals	NA	AL596257.1 - AC117945.2	1	1e-11
rs11576073	1	37200680	A	G	0.4089	0.0107	0.0033	0.001385	++				Neuroticism	29942085	Nagel M	2018-06-25	Nat Genet	Meta-analysis of genome-wide association studies for neuroticism in 449,484 individuals identifies novel genetic loci and pathways.	449,484 European ancestry individuals	NA	AL596257.1 - AC117945.2	1	3e-13
rs570399	1	37202767	A	G	0.5861	-0.0107	0.0034	0.00143	--				Neuroticism	29255261	Luciano M	2017-12-18	Nat Genet	Association analysis in over 329,000 individuals identifies 116 independent variants influencing neuroticism.	329,821 European ancestry individuals	122,867 European ancestry individuals	AL596257.1 - AC117945.2	1	4e-12
rs481121	1	37203485	A	G	0.591	-0.0109	0.0034	0.001122	--				Plasma parathyroid hormone levels	30134803	Matana A	2018-04-11	Mol Med	Genome-wide meta-analysis identifies novel loci associated with parathyroid hormone level.	806 Korculan (founder/genetic isolate) individuals, 831 Vis (founder/genetic isolate) individuals, 959 Croatian ancestry individuals	NA	AL596257.1 - AC117945.2	1	4e-07
rs569460	1	37219429	T	C	0.6676	-0.0119	0.0035	0.0007109	--				General factor of neuroticism	30867560	Hill WD	2019-03-13	Mol Psychiatry	Genetic contributions to two special factors of neuroticism are associated with affluence, higher intelligence, better health, and longer life.	270,059 British ancestry individuals	NA	AL596257.1 - AC117945.2	1	4e-10
rs488614	1	37220250	C	G	0.3362	0.0119	0.0035	0.0006668	++				Neuroticism	29942085	Nagel M	2018-06-25	Nat Genet	Meta-analysis of genome-wide association studies for neuroticism in 449,484 individuals identifies novel genetic loci and pathways.	449,484 European ancestry individuals	NA	AL596257.1 - AC117945.2	1	2e-10
rs6425999	1	37228201	T	C	0.7757	-0.0174	0.004	1.155e-05	--				General factor of neuroticism	30867560	Hill WD	2019-03-13	Mol Psychiatry	Genetic contributions to two special factors of neuroticism are associated with affluence, higher intelligence, better health, and longer life.	270,059 British ancestry individuals	NA	AL596257.1 - AC117945.2	1	1e-08
rs6425999	1	37228201	T	C	0.7757	-0.0174	0.004	1.155e-05	--				Depressive symptoms	30643256	Baselmans BML	2019-01-14	Nat Genet	Multivariate genome-wide analyses of the well-being spectrum.	1,067,913 European ancestry individuals	228,033 European ancestry individuals	AL596257.1 - AC117945.2	1	2e-13
rs6425999	1	37228201	T	C	0.7757	-0.0174	0.004	1.155e-05	--				Neuroticism	30643256	Baselmans BML	2019-01-14	Nat Genet	Multivariate genome-wide analyses of the well-being spectrum.	523,783 European ancestry individuals	59,206 European ancestry individuals	AL596257.1 - AC117945.2	1	2e-13
rs12083196	1	37233430	T	C	0.7725	-0.0162	0.004	4.395e-05	--				Life satisfaction	30643256	Baselmans BML	2019-01-14	Nat Genet	Multivariate genome-wide analyses of the well-being spectrum.	80,852 European ancestry individuals	NA	AL596257.1 - AC117945.2	1	2e-10
rs525798	1	37240886	T	G	0.2274	0.0173	0.0039	1.126e-05	++				Neuroticism	29942085	Nagel M	2018-06-25	Nat Genet	Meta-analysis of genome-wide association studies for neuroticism in 449,484 individuals identifies novel genetic loci and pathways.	449,484 European ancestry individuals	NA	AC117945.1	0	2e-09
rs490647	1	37242743	A	G	0.227	0.0168	0.0039	1.998e-05	++				Neuroticism	27067015	Smith DJ	2016-04-12	Mol Psychiatry	Genome-wide analysis of over 106â€‰000 individuals identifies 9 neuroticism-associated loci.	91,370 European ancestry individuals, 15,346 individuals	NA	AC117945.1 - GRIK3	1	4e-08
rs490647	1	37242743	A	G	0.227	0.0168	0.0039	1.998e-05	++				Neuroticism	29255261	Luciano M	2017-12-18	Nat Genet	Association analysis in over 329,000 individuals identifies 116 independent variants influencing neuroticism.	329,821 European ancestry individuals	122,867 European ancestry individuals	AC117945.1 - GRIK3	1	3e-07
rs11263946	1	37259813	A	G	0.2282	0.0165	0.0039	2.988e-05	++				Depressive symptoms	29292387	Turley P	2018-01-01	Nat Genet	Multi-trait analysis of genome-wide association summary statistics using MTAG.	354,862 European ancestry individuals	NA	AC117945.1 - GRIK3	1	2e-08
rs6687485	1	37521938	A	G	0.5658	-0.0071	0.0033	0.03382	-+				Reaction time	29844566	Davies G	2018-05-29	Nat Commun	Study of 300,486 individuals identifies 148 independent genetic loci influencing general cognitive function.	330,069 European ancestry individuals	NA	GRIK3 - AL031430.1	1	3e-07
rs215819	1	37663818	A	G	0.3031	0.0098	0.0036	0.006455	++				Deliberate self-harm	32473944	Russell AE	2020-05-28	Brain Behav Immun	Investigating evidence for a causal association between inflammation and self-harm: A multivariable Mendelian Randomisation study.	6,711 European ancestry cases, 146,849 European ancestry controls	NA	AL353604.1	0	3e-06
rs215818	1	37666415	A	C	0.6952	-0.0096	0.0037	0.009134	-?				Deliberate self-harm	32473944	Russell AE	2020-05-28	Brain Behav Immun	Investigating evidence for a causal association between inflammation and self-harm: A multivariable Mendelian Randomisation study.	6,711 European ancestry cases, 146,849 European ancestry controls	NA	AL353604.1	0	2e-06
rs215817	1	37666968	A	C	0.6963	-0.0097	0.0036	0.006774	--				Deliberate self-harm	32473944	Russell AE	2020-05-28	Brain Behav Immun	Investigating evidence for a causal association between inflammation and self-harm: A multivariable Mendelian Randomisation study.	6,711 European ancestry cases, 146,849 European ancestry controls	NA	AL353604.1	0	1e-06
rs215816	1	37667068	A	C	0.3036	0.0098	0.0036	0.006544	++				Life satisfaction	30643256	Baselmans BML	2019-01-14	Nat Genet	Multivariate genome-wide analyses of the well-being spectrum.	80,852 European ancestry individuals	NA	AL353604.1	0	2e-09
rs215816	1	37667068	A	C	0.3036	0.0098	0.0036	0.006544	++				Deliberate self-harm	32473944	Russell AE	2020-05-28	Brain Behav Immun	Investigating evidence for a causal association between inflammation and self-harm: A multivariable Mendelian Randomisation study.	6,711 European ancestry cases, 146,849 European ancestry controls	NA	AL353604.1	0	2e-06
rs215815	1	37667108	A	G	0.3043	0.0097	0.0036	0.006819	++				Deliberate self-harm	32473944	Russell AE	2020-05-28	Brain Behav Immun	Investigating evidence for a causal association between inflammation and self-harm: A multivariable Mendelian Randomisation study.	6,711 European ancestry cases, 146,849 European ancestry controls	NA	AL353604.1	0	2e-06
rs215815	1	37667108	A	G	0.3043	0.0097	0.0036	0.006819	++				Depressive symptoms	30643256	Baselmans BML	2019-01-14	Nat Genet	Multivariate genome-wide analyses of the well-being spectrum.	1,067,913 European ancestry individuals	228,033 European ancestry individuals	AL353604.1	0	4e-11
rs215815	1	37667108	A	G	0.3043	0.0097	0.0036	0.006819	++				Well-being spectrum (multivariate analysis)	30643256	Baselmans BML	2019-01-14	Nat Genet	Multivariate genome-wide analyses of the well-being spectrum.	2,083,151 European ancestry individuals	287,239 European ancestry individuals	AL353604.1	0	2e-11
rs215814	1	37667516	T	C	0.6964	-0.0098	0.0036	0.006214	--				Deliberate self-harm	32473944	Russell AE	2020-05-28	Brain Behav Immun	Investigating evidence for a causal association between inflammation and self-harm: A multivariable Mendelian Randomisation study.	6,711 European ancestry cases, 146,849 European ancestry controls	NA	AL353604.1	0	2e-06
rs215813	1	37667893	T	C	0.3047	0.0097	0.0036	0.006569	++				Deliberate self-harm	32473944	Russell AE	2020-05-28	Brain Behav Immun	Investigating evidence for a causal association between inflammation and self-harm: A multivariable Mendelian Randomisation study.	6,711 European ancestry cases, 146,849 European ancestry controls	NA	AL353604.1	0	2e-06
rs215811	1	37668630	T	C	0.3037	0.0098	0.0036	0.00627	++				Deliberate self-harm	32473944	Russell AE	2020-05-28	Brain Behav Immun	Investigating evidence for a causal association between inflammation and self-harm: A multivariable Mendelian Randomisation study.	6,711 European ancestry cases, 146,849 European ancestry controls	NA	AL353604.1	0	2e-06
rs215810	1	37669008	C	G	0.3038	0.0097	0.0036	0.006901	++				Deliberate self-harm	32473944	Russell AE	2020-05-28	Brain Behav Immun	Investigating evidence for a causal association between inflammation and self-harm: A multivariable Mendelian Randomisation study.	6,711 European ancestry cases, 146,849 European ancestry controls	NA	AL353604.1	0	1e-06
rs215809	1	37669048	T	C	0.6957	-0.0097	0.0036	0.006661	--				Deliberate self-harm	32473944	Russell AE	2020-05-28	Brain Behav Immun	Investigating evidence for a causal association between inflammation and self-harm: A multivariable Mendelian Randomisation study.	6,711 European ancestry cases, 146,849 European ancestry controls	NA	AL353604.1	0	1e-06
rs215808	1	37670069	T	G	0.6957	-0.0097	0.0036	0.006591	--				Deliberate self-harm	32473944	Russell AE	2020-05-28	Brain Behav Immun	Investigating evidence for a causal association between inflammation and self-harm: A multivariable Mendelian Randomisation study.	6,711 European ancestry cases, 146,849 European ancestry controls	NA	AL353604.1	0	1e-06
rs215807	1	37670102	T	C	0.3037	0.0098	0.0036	0.006079	++				Deliberate self-harm	32473944	Russell AE	2020-05-28	Brain Behav Immun	Investigating evidence for a causal association between inflammation and self-harm: A multivariable Mendelian Randomisation study.	6,711 European ancestry cases, 146,849 European ancestry controls	NA	AL353604.1	0	2e-06
rs215806	1	37671073	T	C	0.304	0.0097	0.0036	0.006645	++				Deliberate self-harm	32473944	Russell AE	2020-05-28	Brain Behav Immun	Investigating evidence for a causal association between inflammation and self-harm: A multivariable Mendelian Randomisation study.	6,711 European ancestry cases, 146,849 European ancestry controls	NA	AL353604.1	0	2e-06
rs629121	1	37672580	A	C	0.6962	-0.0097	0.0036	0.006621	--				Deliberate self-harm	32473944	Russell AE	2020-05-28	Brain Behav Immun	Investigating evidence for a causal association between inflammation and self-harm: A multivariable Mendelian Randomisation study.	6,711 European ancestry cases, 146,849 European ancestry controls	NA	AL353604.1	0	1e-06
rs2497991	1	37673388	A	G	0.696	-0.0097	0.0036	0.00685	--				Deliberate self-harm	32473944	Russell AE	2020-05-28	Brain Behav Immun	Investigating evidence for a causal association between inflammation and self-harm: A multivariable Mendelian Randomisation study.	6,711 European ancestry cases, 146,849 European ancestry controls	NA	AL353604.1	0	1e-06
rs2497990	1	37673610	T	C	0.6955	-0.0095	0.0037	0.009671	-?				Deliberate self-harm	32473944	Russell AE	2020-05-28	Brain Behav Immun	Investigating evidence for a causal association between inflammation and self-harm: A multivariable Mendelian Randomisation study.	6,711 European ancestry cases, 146,849 European ancestry controls	NA	AL353604.1	0	1e-06
rs215840	1	37674654	A	G	0.6955	-0.0095	0.0037	0.009792	-?				Deliberate self-harm	32473944	Russell AE	2020-05-28	Brain Behav Immun	Investigating evidence for a causal association between inflammation and self-harm: A multivariable Mendelian Randomisation study.	6,711 European ancestry cases, 146,849 European ancestry controls	NA	AL353604.1	0	1e-06
rs215842	1	37675052	A	T	0.6957	-0.0096	0.0037	0.009472	-?				Deliberate self-harm	32473944	Russell AE	2020-05-28	Brain Behav Immun	Investigating evidence for a causal association between inflammation and self-harm: A multivariable Mendelian Randomisation study.	6,711 European ancestry cases, 146,849 European ancestry controls	NA	AL353604.1	0	2e-06
rs150574	1	37675434	A	G	0.7118	-0.0083	0.0038	0.02809	-?				Deliberate self-harm	32473944	Russell AE	2020-05-28	Brain Behav Immun	Investigating evidence for a causal association between inflammation and self-harm: A multivariable Mendelian Randomisation study.	6,711 European ancestry cases, 146,849 European ancestry controls	NA	AL353604.1	0	1e-06
rs215848	1	37676779	A	G	0.695	-0.0094	0.0037	0.01056	-?				Deliberate self-harm	32473944	Russell AE	2020-05-28	Brain Behav Immun	Investigating evidence for a causal association between inflammation and self-harm: A multivariable Mendelian Randomisation study.	6,711 European ancestry cases, 146,849 European ancestry controls	NA	AL353604.1	0	2e-06
rs215851	1	37677850	A	T	0.6986	-0.0096	0.0037	0.009619	-?				Deliberate self-harm	32473944	Russell AE	2020-05-28	Brain Behav Immun	Investigating evidence for a causal association between inflammation and self-harm: A multivariable Mendelian Randomisation study.	6,711 European ancestry cases, 146,849 European ancestry controls	NA	AL353604.1	0	2e-06
rs215853	1	37678793	C	G	0.3044	0.0095	0.0037	0.01023	+?				Deliberate self-harm	32473944	Russell AE	2020-05-28	Brain Behav Immun	Investigating evidence for a causal association between inflammation and self-harm: A multivariable Mendelian Randomisation study.	6,711 European ancestry cases, 146,849 European ancestry controls	NA	AL353604.1	0	2e-06
rs215857	1	37680479	T	C	0.695	-0.0087	0.0037	0.01899	-?				Deliberate self-harm	32473944	Russell AE	2020-05-28	Brain Behav Immun	Investigating evidence for a causal association between inflammation and self-harm: A multivariable Mendelian Randomisation study.	6,711 European ancestry cases, 146,849 European ancestry controls	NA	AL353604.1	0	1e-06
rs12039431	1	38082122	A	G	0.2602	0.0086	0.0038	0.02293	++				Epithelial ovarian cancer	25581431	Kuchenbaecker KB	2015-01-12	Nat Genet	Identification of six new susceptibility loci for invasive epithelial ovarian cancer.	4,368 European ancestry cases, 9,123 European ancestry controls,	2,462 European ancestry BRCA1 mutation carrier cases, 12,790 European ancestry BRCA1 mutation carrier controls, up to 631 European ancestry BRCA2 mutation carrier cases, 7,580 European ancestry BRCA2 mutation carrier controls, 9,627 European ancestry serous cases, 1,442 European ancestry non-serous cases, 21,722 European ancestry controls	RSPO1	0	1e-11
rs12039431	1	38082122	A	G	0.2602	0.0086	0.0038	0.02293	++				Epithelial ovarian cancer	25581431	Kuchenbaecker KB	2015-01-12	Nat Genet	Identification of six new susceptibility loci for invasive epithelial ovarian cancer.	4,368 European ancestry cases, 9,123 European ancestry controls,	2,462 European ancestry BRCA1 mutation carrier cases, 12,790 European ancestry BRCA1 mutation carrier controls, up to 631 European ancestry BRCA2 mutation carrier cases, 7,580 European ancestry BRCA2 mutation carrier controls, 9,627 European ancestry serous cases, 1,442 European ancestry non-serous cases, 21,722 European ancestry controls	RSPO1	0	1e-08
rs58722170	1	38096421	C	G	0.2208	0.0105	0.004	0.008827	++				Serous invasive ovarian cancer	28346442	Phelan CM	2017-03-27	Nat Genet	Identification of 12 new susceptibility loci for different histotypes of epithelial ovarian cancer.	14,049 European ancestry cases,Â 40,941 European ancestry controls	NA	RSPO1	0	2e-07
rs58722170	1	38096421	C	G	0.2208	0.0105	0.004	0.008827	++				Epithelial ovarian cancer	28346442	Phelan CM	2017-03-27	Nat Genet	Identification of 12 new susceptibility loci for different histotypes of epithelial ovarian cancer.	16,924 European ancestry cases,Â 68,502 European ancestry controls	NA	RSPO1	0	1e-09
rs10908366	1	38121934	T	C	0.5108	0.0087	0.0033	0.008974	++				Scoliosis in Charcot-Marie-Tooth disease 1A	30958311	Tao F	2019-04-03	J Neuromuscul Dis	Modifier Gene Candidates in Charcot-Marie-Tooth Disease Type 1A: A Case-Only Genome-Wide Association Study.	91 European ancestry severe cases, 318 European ancestry mild cases	NA	RSPO1 - C1orf109	1	3e-06
rs10908366	1	38121934	T	C	0.5108	0.0087	0.0033	0.008974	++				Balding type 1	30595370	Kichaev G	2018-12-27	Am J Hum Genet	Leveraging Polygenic Functional Enrichment to Improve GWAS Power.	approximately 208,000 European ancestry individuals	NA	RSPO1 - C1orf109	1	1e-09
rs10908366	1	38121934	T	C	0.5108	0.0087	0.0033	0.008974	++				Male-pattern baldness	30573740	Yap CX	2018-12-20	Nat Commun	Dissection of genetic variation and evidence for pleiotropy in male pattern baldness.	205,327 European ancestry males	NA	RSPO1 - C1orf109	1	2e-10
rs684260	1	38148765	A	G	0.2535	0.0132	0.0038	0.0005372	++				Core binding factor acute myeloid leukemia	27903959	Lv H	2017-01-31	Oncotarget	Genome-wide haplotype association study identify the FGFR2 gene as a risk gene for acute myeloid leukemia.	175 European ancestry cases, 218 European ancestry controls	NA	C1orf109; CDCA8; CDCA8 - EPHA10; CDCA8; EPHA10; RSPO1 - C1orf109; CDCA8; CDCA8; CDCA8; CDCA8; CDCA8; CDCA8; CDCA8; C1orf109; CDCA8; C1orf109	NA	3e-20
rs3790623	1	38169578	A	G	0.2754	-0.0075	0.0037	0.04328	-+				Core binding factor acute myeloid leukemia	27903959	Lv H	2017-01-31	Oncotarget	Genome-wide haplotype association study identify the FGFR2 gene as a risk gene for acute myeloid leukemia.	175 European ancestry cases, 218 European ancestry controls	NA	C1orf109; CDCA8; CDCA8 - EPHA10; CDCA8; EPHA10; RSPO1 - C1orf109; CDCA8; CDCA8; CDCA8; CDCA8; CDCA8; CDCA8; CDCA8; C1orf109; CDCA8; C1orf109	NA	3e-20
rs72634501	1	39551488	T	C	0.7635	-0.0153	0.0039	0.0001062	--				High density lipoprotein cholesterol levels	29507422	Hoffmann TJ	2018-03-05	Nat Genet	A large electronic-health-record-based genome-wide study of serum lipids.	76,627 European ancestry individuals, 7,795 Hispanic individuals, 6,855 East Asian ancestry individuals, 2,958 African American individuals, 439 South Asian ancestry individuals	NA	MACF1	0	4e-08
rs72634501	1	39551488	T	C	0.7635	-0.0153	0.0039	0.0001062	--				High density lipoprotein cholesterol levels	29507422	Hoffmann TJ	2018-03-05	Nat Genet	A large electronic-health-record-based genome-wide study of serum lipids.	76,627 European ancestry individuals, 7,795 Hispanic individuals, 6,855 East Asian ancestry individuals, 2,958 African American individuals, 439 South Asian ancestry individuals	NA	MACF1	0	3e-09
rs112566467	1	39562627	T	C	0.2122	0.0159	0.0041	8.899e-05	++				Body mass index	30595370	Kichaev G	2018-12-27	Am J Hum Genet	Leveraging Polygenic Functional Enrichment to Improve GWAS Power.	approximately 458,000 European ancestry individuals	NA	MACF1	0	2e-15
rs2282231	1	39569571	T	C	0.2112	0.0135	0.0041	0.0008884	++				Peripheral arterial disease (traffic-related air pollution interaction)	27082954	Ward-Caviness CK	2016-04-15	PLoS One	Genetic Variants in the Bone Morphogenic Protein Gene Family Modify the Association between Residential Exposure to Traffic and Peripheral Arterial Disease.	104 European ancestry cases, 1,519 European ancestry controls, 34 African American cases, 520 African American controls	NA	MACF1	0	2e-06
rs2036465	1	39575982	A	C	0.2072	0.0139	0.0041	0.0006521	++				Headache	29397368	Meng W	2018-01-31	EBioMedicine	A Genome-Wide Association Study Finds Genetic Associations with Broadly-Defined Headache in UK Biobank (N=223,773).	74,461 British ancestry cases, 149,321 British ancestry controls	NA	MACF1	0	4e-08
rs12043260	1	39609784	T	G	0.6934	-0.0105	0.0036	0.003413	--				HDL cholesterol levels x long total sleep time interaction (2df test)	31719535	Noordam R	2019-11-12	Nat Commun	Multi-ancestry sleep-by-SNP interaction analysis in 126,926 individuals reveals lipid loci stratified by sleep duration.	2,933 African American long sleepers, 364 Chinese ancestry long sleepers, 112 Asian ancestry long sleepers, up to 7,870 European ancestry long sleepers, 1,038 Hispanic/Latino long sleepers, up to 11,975 African American controls, 1,449 Chinese ancestry controls, 454 Asian ancestry controls, at least 32,171 European ancestry controls, 4,091 Hispanic/Latino controls	at least 217 African American long sleepers, 616 East Asian ancestry long sleepers, up to 9,486 European ancestry long sleepers, 2,515 Hispanic long sleepers, at least 929 African American controls, 2,517 East Asian ancestry controls, up to 38,126 European ancestry controls, 10,063 Hispanic controls	MACF1	0	1e-10
rs67758468	1	39622588	A	G	0.7649	-0.0112	0.0039	0.00412	--				Heel bone mineral density	30598549	Morris JA	2018-12-31	Nat Genet	An atlas of genetic influences on osteoporosis in humans and mice.	426,824 British ancestry individuals	NA	MACF1	0	2e-11
rs57214150	1	39654372	C	G	0.2076	0.016	0.0041	8.922e-05	++				PR interval	32439900	Ntalla I	2020-05-21	Nat Commun	Multi-ancestry GWAS of the electrocardiographic PR interval identifies 202 loci underlying cardiac conduction.	271,570 European ancestry individuals, 8,173 African American individuals, 12,823 Hispanic/Latino individuals	NA	MACF1	0	4e-14
rs17491275	1	39672545	T	G	0.8403	-0.0167	0.0046	0.0002399	--				Red blood cell count	30595370	Kichaev G	2018-12-27	Am J Hum Genet	Leveraging Polygenic Functional Enrichment to Improve GWAS Power.	approximately 445,000 European ancestry individuals	NA	MACF1	0	1e-07
rs80093081	1	39698437	T	G	0.3108	0.0073	0.0037	0.04806	+?				Snoring	32060260	Campos AI	2020-02-14	Nat Commun	Insights into the aetiology of snoring from observational and genetic investigations in the UK Biobank.	152,302 British ancestry cases, 256,015 British ancestry controls	NA	AL442071.2, MACF1	0	2e-08
rs80093081	1	39698437	T	G	0.3108	0.0073	0.0037	0.04806	+?				Snoring	32060260	Campos AI	2020-02-14	Nat Commun	Insights into the aetiology of snoring from observational and genetic investigations in the UK Biobank.	61,792 British ancestry female cases, 156,554 British ancestry female controls	NA	AL442071.2, MACF1	0	1e-06
rs11205823	1	39714238	A	T	0.7148	-0.0104	0.0037	0.004616	--				Mean corpuscular hemoglobin concentration	27863252	Astle WJ	2016-11-17	Cell	The Allelic Landscape of Human Blood Cell Trait Variation and Links to Common Complex Disease.	172,851 European ancestry individuals	NA	MACF1	0	2e-10
rs4660214	1	39731550	T	C	0.7913	-0.0153	0.0041	0.0001718	--				Peripheral arterial disease (traffic-related air pollution interaction)	27082954	Ward-Caviness CK	2016-04-15	PLoS One	Genetic Variants in the Bone Morphogenic Protein Gene Family Modify the Association between Residential Exposure to Traffic and Peripheral Arterial Disease.	104 European ancestry cases, 1,519 European ancestry controls, 34 African American cases, 520 African American controls	NA	MACF1	0	1e-06
rs61779275	1	39820310	T	C	0.2113	0.0149	0.0041	0.0002374	++				Type 2 diabetes	32541925	Vujkovic M	2020-06-15	Nat Genet	Discovery of 318 new risk loci for type 2 diabetes and related vascular outcomes among 1.4 million participants in a multi-ancestry meta-analysis.	148,726 European ancestry cases, 965,732 European ancestry controls	NA	MACF1	0	3e-43
rs2296172	1	39835817	A	G	0.7892	-0.0147	0.004	0.0002706	--				Type 2 diabetes	28869590	Zhao W	2017-09-04	Nat Genet	Identification of new susceptibility loci for type 2 diabetes and shared etiological pathways with coronary heart disease.	6,353 South Asian ancestry cases, 7,179 South Asian ancestry controls, 3,871 European ancestry cases, 16,427 European ancestry controls, 34,840 cases, 114,981 controls	7,888 South Asian ancestry cases, 20,679 South Asian ancestry controls, 387 European ancestry cases, 2,092 European ancestry controls, 19,998 East Asian ancestry cases, 30,983 East Asian ancestry controls	MACF1	0	3e-06
rs2296172	1	39835817	A	G	0.7892	-0.0147	0.004	0.0002706	--				Body mass index	30108127	Hoffmann TJ	2018-08-14	Genetics	A Large Multi-ethnic Genome-Wide Association Study of Adult Body Mass Index Identifies Novel Loci.	315,347 European ancestry individuals, 8,322 Hispanic/Latino individuals, 7,290 East Asian ancestry individuals, 3,069 African American individuals, 459 South Asian ancestry individuals	431,743 European ancestry individuals, 9,275 South Asian ancestry individuals, 8,261 African British individuals, 1,822 East Asian ancestry individuals, 7,620 individuals	MACF1	0	1e-06
rs2296172	1	39835817	A	G	0.7892	-0.0147	0.004	0.0002706	--				Peripheral arterial disease (traffic-related air pollution interaction)	27082954	Ward-Caviness CK	2016-04-15	PLoS One	Genetic Variants in the Bone Morphogenic Protein Gene Family Modify the Association between Residential Exposure to Traffic and Peripheral Arterial Disease.	104 European ancestry cases, 1,519 European ancestry controls, 34 African American cases, 520 African American controls	NA	MACF1	0	1e-06
rs2296172	1	39835817	A	G	0.7892	-0.0147	0.004	0.0002706	--				HDL cholesterol levels	28334899	Spracklen CN	2017-02-21	Hum Mol Genet	Association analyses of East Asian individuals and trans-ancestry analyses with European individuals reveal new loci associated with cholesterol and triglyceride levels.	34,930 East Asian ancestry individuals, 187,167 European ancestry individuals	8,741 Chinese ancestry individuals	MACF1	0	2e-19
rs2296172	1	39835817	A	G	0.7892	-0.0147	0.004	0.0002706	--				Body mass index	29273807	Turcot V	2017-12-22	Nat Genet	Protein-altering variants associated with body mass index implicate pathways that control energy intake and expenditure in obesity.	up to 449,889 European ancestry individuals, up to 29,398 South Asian ancestry individuals, up to 27,610 African American individuals, up to 8,839 East Asian individuals, up to 10,772 Hispanic ancestry individuals	up to 196,766 European ancestry individuals	MACF1	0	4e-11
rs61779282	1	39840304	C	G	0.8365	-0.0174	0.0045	0.0001033	--				Appendicular lean mass	31761296	Hernandez Cordero AI	2019-11-21	Am J Hum Genet	Genome-wide Associations Reveal Human-Mouse Genetic Convergence and Modifiers of Myogenesis, CPNE1 and STC2.	181,862 European ancestry elderly individuals	NA	MACF1	0	1e-09
rs61779284	1	39855177	A	G	0.2099	0.0154	0.0041	0.0001461	++				Type 2 diabetes	32541925	Vujkovic M	2020-06-15	Nat Genet	Discovery of 318 new risk loci for type 2 diabetes and related vascular outcomes among 1.4 million participants in a multi-ancestry meta-analysis.	148,726 European ancestry cases, 24,646 African American cases, 8,616 Hispanic cases, 46,511 Asian ancestry cases, 965,732 European ancestry controls, 31,446 African American controls, 11,829 Hispanic controls, 169,776 Asian ancestry controls	NA	MACF1	0	1e-48
rs599892	1	39922884	C	G	0.7021	-0.0079	0.0036	0.02795	--				Optic disc size	31809533	Han X	2019-09-06	Hum Mol Genet	Genome-wide association analysis of 95â€‰549 individuals identifies novel loci and genes influencing optic disc morphology.	67,040 British ancestry individuals	28,509 European ancestry individuals	MACF1	0	1e-08
rs658191	1	39923775	C	G	0.9718	0.0211	0.01	0.03531	++				Colorectal cancer	27207650	Schmit SL	2016-04-18	Carcinogenesis	Genome-wide association study of colorectal cancer in Hispanics.	1,611 Hispanic cases, 4,330 Hispanic controls	NA	MACF1	0	4e-07
rs61779328	1	39953467	A	G	0.8143	-0.0186	0.0043	1.306e-05	--				Body mass index	30108127	Hoffmann TJ	2018-08-14	Genetics	A Large Multi-ethnic Genome-Wide Association Study of Adult Body Mass Index Identifies Novel Loci.	315,347 European ancestry individuals, 8,322 Hispanic/Latino individuals, 7,290 East Asian ancestry individuals, 3,069 African American individuals, 459 South Asian ancestry individuals	431,743 European ancestry individuals, 9,275 South Asian ancestry individuals, 8,261 African British individuals, 1,822 East Asian ancestry individuals, 7,620 individuals	MACF1 - BMP8A	1	2e-07
rs72663503	1	39969059	T	C	0.2272	0.0191	0.0039	1.267e-06	++				Predicted visceral adipose tissue	31501611	Karlsson T	2019-09-09	Nat Med	Contribution of genetics to visceral adiposity and its relation to cardiovascular and metabolic disease.	325,153 British ancestry individuals	NA	BMP8A	0	2e-12
rs3738676	1	39991588	T	G	0.348	0.0081	0.0035	0.0189	++				Chronic obstructive pulmonary disease or resting heart rate (pleiotropy)	30940143	Zhu Z	2019-04-02	Respir Res	Genetic overlap of chronic obstructive pulmonary disease and cardiovascular disease-related traits: a large-scale genome-wide cross-trait analysis.	12,550 European and unknown ancestry chronic obstructive pulmonary disease cases, 46,368 European and unknown ancestry controls, 458,969 European ancestry individuals	NA	BMP8A, PPIEL	0	3e-11
rs755249	1	39995074	T	C	0.2318	0.0203	0.0039	2.212e-07	++				Red cell distribution width	28957414	Pilling LC	2017-09-28	PLoS One	Red blood cell distribution width: Genetic evidence for aging pathways in 116,666 volunteers.	116,666 British ancestry individuals	NA	BMP8A, PPIEL	0	4e-14
rs755249	1	39995074	T	C	0.2318	0.0203	0.0039	2.212e-07	++				FEV1	30804560	Shrine N	2019-02-25	Nat Genet	New genetic signals for lung function highlight pathways and chronic obstructive pulmonary disease associations across multiple ancestries.	321,047 European ancestry individuals	79,005 European ancestry individuals	BMP8A, PPIEL	0	2e-13
rs755249	1	39995074	T	C	0.2318	0.0203	0.0039	2.212e-07	++				Lung function (FEV1/FVC)	30804560	Shrine N	2019-02-25	Nat Genet	New genetic signals for lung function highlight pathways and chronic obstructive pulmonary disease associations across multiple ancestries.	321,047 European ancestry individuals	79,005 European ancestry individuals	BMP8A, PPIEL	0	1e-17
rs755249	1	39995074	T	C	0.2318	0.0203	0.0039	2.212e-07	++				Peripheral arterial disease (traffic-related air pollution interaction)	27082954	Ward-Caviness CK	2016-04-15	PLoS One	Genetic Variants in the Bone Morphogenic Protein Gene Family Modify the Association between Residential Exposure to Traffic and Peripheral Arterial Disease.	104 European ancestry cases, 1,519 European ancestry controls, 34 African American cases, 520 African American controls	NA	BMP8A, PPIEL	0	2e-08
rs72663520	1	40003410	T	C	0.2279	0.0196	0.0039	6.875e-07	++				Triglycerides	30275531	Klarin D	2018-10-01	Nat Genet	Genetics of blood lipids among ~300,000 multi-ethnic participants of the Million Veteran Program.	215,551 European ancestry individuals, 57,332 African American individuals, 24,743 Hispanic individuals	Up to 319,677 individuals	PPIEL	0	3e-10
rs72663521	1	40005903	A	G	0.1831	0.0183	0.0043	1.836e-05	++				Migraine and/or diastolic blood pressure	32632093	Guo Y	2020-07-06	Nat Commun	A genome-wide cross-phenotype meta-analysis of the association of blood pressure with migraine.	757,601 European ancestry individuals with blood pressure measurements, 59,674 European ancestry migraine cases, 316,078 European ancestry controls	NA	PPIEL	0	2e-12
rs4660808	1	40018509	T	C	0.2282	0.0195	0.0039	7.573e-07	++				C-reactive protein levels or triglyceride levels (pleiotropy)	27286809	Ligthart S	2016-06-10	BMC Genomics	Bivariate genome-wide association study identifies novel pleiotropic loci for lipids and inflammation.	65,000 individuals (C-reactive protein), 96,598 individuals (triglycerides)	NA	PPIEL	0	2e-13
rs17264866	1	40022777	C	G	0.772	-0.0194	0.0039	8.733e-07	--				High density lipoprotein cholesterol levels	29507422	Hoffmann TJ	2018-03-05	Nat Genet	A large electronic-health-record-based genome-wide study of serum lipids.	76,627 European ancestry individuals, 7,795 Hispanic individuals, 6,855 East Asian ancestry individuals, 2,958 African American individuals, 439 South Asian ancestry individuals	NA	PPIEL	0	1e-15
rs4660293	1	40028180	A	G	0.766	-0.0179	0.0039	4.792e-06	--				High density lipoprotein cholesterol levels	29615537	Kulminski AM	2018-03-01	Aging (Albany NY)	Strong impact of natural-selection-free heterogeneity in genetics of age-related phenotypes.	up to 33,431 European ancestry individuals	NA	PABPC4	0	1e-06
rs4660293	1	40028180	A	G	0.766	-0.0179	0.0039	4.792e-06	--				High density lipoprotein cholesterol levels	29507422	Hoffmann TJ	2018-03-05	Nat Genet	A large electronic-health-record-based genome-wide study of serum lipids.	76,627 European ancestry individuals, 7,795 Hispanic individuals, 6,855 East Asian ancestry individuals, 2,958 African American individuals, 439 South Asian ancestry individuals	NA	PABPC4	0	1e-15
rs4660293	1	40028180	A	G	0.766	-0.0179	0.0039	4.792e-06	--				HDL cholesterol levels	30926973	Bentley AR	2019-03-29	Nat Genet	Multi-ancestry genome-wide gene-smoking interaction study of 387,272 individuals identifies new loci associated with serum lipids.	up to 23,761 African ancestry individuals, 13,171 Asian ancestry individuals, up to 90,272 European ancestry individuals, 6,620 Hispanic individuals	NA	PABPC4	0	2e-06
rs4660293	1	40028180	A	G	0.766	-0.0179	0.0039	4.792e-06	--				HDL cholesterol	24097068	Willer CJ	2013-10-06	Nat Genet	Discovery and refinement of loci associated with lipid levels.	94,595 European ancestry individuals	93,982 European ancestry individuals	PABPC4	0	3e-18
rs4660293	1	40028180	A	G	0.766	-0.0179	0.0039	4.792e-06	--				HDL cholesterol	20686565	Teslovich TM	2010-08-05	Nature	Biological, clinical and population relevance of 95 loci for blood lipids.	99,900 European ancestry individuals	NA	PABPC4	0	4e-10
rs4660293	1	40028180	A	G	0.766	-0.0179	0.0039	4.792e-06	--				C-reactive protein levels or HDL-cholesterol levels (pleiotropy)	27286809	Ligthart S	2016-06-10	BMC Genomics	Bivariate genome-wide association study identifies novel pleiotropic loci for lipids and inflammation.	65,000 individuals (C-reactive protein), 99,900 individuals (HDL-cholesterol)	NA	PABPC4	0	3e-15
rs17513135	1	40035686	T	C	0.2273	0.0196	0.0039	6.698e-07	++				Mean corpuscular hemoglobin concentration	32888493	Chen MH	2020-09-01	Cell	Trans-ethnic and Ancestry-Specific Blood-Cell Genetics in 746,667 Individuals from 5 Global Populations.	642,173 African American or Afro-Caribbean, African ancestry, European ancestry, East Asian ancestry, Hispanic or Latin American and South Asian ancestry individuals	NA	PABPC4, PABPC4-AS1	0	3e-24
rs17513135	1	40035686	T	C	0.2273	0.0196	0.0039	6.698e-07	++				High density lipoprotein cholesterol levels	29507422	Hoffmann TJ	2018-03-05	Nat Genet	A large electronic-health-record-based genome-wide study of serum lipids.	76,627 European ancestry individuals, 7,795 Hispanic individuals, 6,855 East Asian ancestry individuals, 2,958 African American individuals, 439 South Asian ancestry individuals	NA	PABPC4, PABPC4-AS1	0	1e-16
rs17513135	1	40035686	T	C	0.2273	0.0196	0.0039	6.698e-07	++				High density lipoprotein cholesterol levels	29507422	Hoffmann TJ	2018-03-05	Nat Genet	A large electronic-health-record-based genome-wide study of serum lipids.	76,627 European ancestry individuals, 7,795 Hispanic individuals, 6,855 East Asian ancestry individuals, 2,958 African American individuals, 439 South Asian ancestry individuals	NA	PABPC4, PABPC4-AS1	0	2e-20
rs17513135	1	40035686	T	C	0.2273	0.0196	0.0039	6.698e-07	++				Lung function (FEV1/FVC)	28166213	Wain LV	2017-02-06	Nat Genet	Genome-wide association analyses for lung function and chronic obstructive pulmonary disease identify new loci and potential druggable targets.	48,943 European ancestry individuals	57,176 European ancestry individuals, 38,199 individuals.	PABPC4, PABPC4-AS1	0	2e-16
rs17513135	1	40035686	T	C	0.2273	0.0196	0.0039	6.698e-07	++				Type 2 diabetes	30595370	Kichaev G	2018-12-27	Am J Hum Genet	Leveraging Polygenic Functional Enrichment to Improve GWAS Power.	approximately 459,000 European ancestry individuals	NA	PABPC4, PABPC4-AS1	0	4e-11
rs3768321	1	40035928	T	G	0.196	0.019	0.0042	5.308e-06	++				Red cell distribution width	32888494	Vuckovic D	2020-09-01	Cell	The Polygenic and Monogenic Basis of Blood Traits and Diseases.	408,112 British individuals	NA	PABPC4, PABPC4-AS1	0	1e-27
rs3768321	1	40035928	T	G	0.196	0.019	0.0042	5.308e-06	++				Type 2 diabetes	30297969	Mahajan A	2018-10-08	Nat Genet	Fine-mapping type 2 diabetes loci to single-variant resolution using high-density imputation and islet-specific epigenome maps.	74,124 European ancestry cases, 824,006 European ancestry controls	NA	PABPC4, PABPC4-AS1	0	3e-26
rs3768321	1	40035928	T	G	0.196	0.019	0.0042	5.308e-06	++				Type 2 diabetes	27189021	Cook JP	2016-05-18	Eur J Hum Genet	Multi-ethnic genome-wide association study identifies novel locus for type 2 diabetes susceptibility.	746 African American cases, 2,825 African American controls, 743 East Asian ancestry cases, 3,992 East Asian ancestry controls, 7,111 European ancestry cases, 49,688 European ancestry controls, 1,147 Latino cases, 5,352 Latino controls	12,171 European ancestry cases, 56,862 European ancestry controls	PABPC4, PABPC4-AS1	0	2e-09
rs3768321	1	40035928	T	G	0.196	0.019	0.0042	5.308e-06	++				Red cell distribution width	27863252	Astle WJ	2016-11-17	Cell	The Allelic Landscape of Human Blood Cell Trait Variation and Links to Common Complex Disease.	171,529 European ancestry individuals	NA	PABPC4, PABPC4-AS1	0	2e-16
rs3768321	1	40035928	T	G	0.196	0.019	0.0042	5.308e-06	++				Red cell distribution width	32888493	Chen MH	2020-09-01	Cell	Trans-ethnic and Ancestry-Specific Blood-Cell Genetics in 746,667 Individuals from 5 Global Populations.	531,774 European ancestry individuals	NA	PABPC4, PABPC4-AS1	0	2e-44
rs3768321	1	40035928	T	G	0.196	0.019	0.0042	5.308e-06	++				Red cell distribution width	30595370	Kichaev G	2018-12-27	Am J Hum Genet	Leveraging Polygenic Functional Enrichment to Improve GWAS Power.	approximately 445,000 European ancestry individuals	NA	PABPC4, PABPC4-AS1	0	2e-42
rs3768321	1	40035928	T	G	0.196	0.019	0.0042	5.308e-06	++				Mean corpuscular hemoglobin	30595370	Kichaev G	2018-12-27	Am J Hum Genet	Leveraging Polygenic Functional Enrichment to Improve GWAS Power.	approximately 443,000 European ancestry individuals	NA	PABPC4, PABPC4-AS1	0	3e-46
rs3768321	1	40035928	T	G	0.196	0.019	0.0042	5.308e-06	++				Mean corpuscular hemoglobin concentration	32888494	Vuckovic D	2020-09-01	Cell	The Polygenic and Monogenic Basis of Blood Traits and Diseases.	408,112 British individuals	NA	PABPC4, PABPC4-AS1	0	3e-20
rs3768321	1	40035928	T	G	0.196	0.019	0.0042	5.308e-06	++				Mean corpuscular volume	32888494	Vuckovic D	2020-09-01	Cell	The Polygenic and Monogenic Basis of Blood Traits and Diseases.	408,112 British individuals	NA	PABPC4, PABPC4-AS1	0	1e-22
rs3768321	1	40035928	T	G	0.196	0.019	0.0042	5.308e-06	++				Mean corpuscular hemoglobin	32888493	Chen MH	2020-09-01	Cell	Trans-ethnic and Ancestry-Specific Blood-Cell Genetics in 746,667 Individuals from 5 Global Populations.	630,125 African American or Afro-Caribbean, African ancestry, European ancestry, East Asian ancestry, Hispanic or Latin American and South Asian ancestry individuals	NA	PABPC4, PABPC4-AS1	0	4e-53
rs3768321	1	40035928	T	G	0.196	0.019	0.0042	5.308e-06	++				HDL cholesterol x physical activity interaction (2df test)	30670697	Kilpelainen TO	2019-01-22	Nat Commun	Multi-ancestry study of blood lipid levels identifies four loci interacting with physical activity.	7,395 African American inactive individuals, 13,092 African American active individuals, 2,753 Asian ancestry inactive individuals, 3,650 Asian ancestry active individuals, 22,963 European ancestry inactive individuals, 61,939 European ancestry active individuals, 2,829 Hispanic or Latin American inactive individuals, 6,358 Hispanic or Latin American active individuals	1,886 African American inactive individuals, 1,892 African American active individuals, 1,217 South African Black ancestry inactive individuals, 389 South African Black ancestry active individuals, 2,494 East Asian ancestry inactive individuals, 1,947 East Asian ancestry active individuals, 724 South Asian ancestry inactive individuals, 1,425 South Asian ancestry active individuals, 41,042 Europe…	PABPC4, PABPC4-AS1	0	2e-15
rs3768321	1	40035928	T	G	0.196	0.019	0.0042	5.308e-06	++				Mean corpuscular hemoglobin concentration	32888493	Chen MH	2020-09-01	Cell	Trans-ethnic and Ancestry-Specific Blood-Cell Genetics in 746,667 Individuals from 5 Global Populations.	491,553 European ancestry individuals	NA	PABPC4, PABPC4-AS1	0	4e-23
rs3768321	1	40035928	T	G	0.196	0.019	0.0042	5.308e-06	++				Mean corpuscular volume	32888493	Chen MH	2020-09-01	Cell	Trans-ethnic and Ancestry-Specific Blood-Cell Genetics in 746,667 Individuals from 5 Global Populations.	696,882 African American or Afro-Caribbean, African ancestry, European ancestry, East Asian ancestry, Hispanic or Latin American and South Asian ancestry individuals	NA	PABPC4, PABPC4-AS1	0	3e-37
rs3768321	1	40035928	T	G	0.196	0.019	0.0042	5.308e-06	++				HDL cholesterol	30275531	Klarin D	2018-10-01	Nat Genet	Genetics of blood lipids among ~300,000 multi-ethnic participants of the Million Veteran Program.	215,551 European ancestry individuals, 57,332 African American individuals, 24,743 Hispanic individuals	Up to 319,677 individuals	PABPC4, PABPC4-AS1	0	1e-36
rs3768321	1	40035928	T	G	0.196	0.019	0.0042	5.308e-06	++				HDL cholesterol levels	32203549	Richardson TG	2020-03-23	PLoS Med	Evaluating the relationship between circulating lipoprotein lipids and apolipoproteins with risk of coronary heart disease: A multivariable Mendelian randomisation analysis.	403,943 European ancestry individuals	NA	PABPC4, PABPC4-AS1	0	1e-79
rs2293476	1	40036847	C	G	0.2271	0.0196	0.0039	6.546e-07	++				C-reactive protein levels	30388399	Ligthart S	2018-11-01	Am J Hum Genet	Genome Analyses of >200,000 Individuals Identify 58 Loci for Chronic Inflammation and Highlight Pathways that Link Inflammation and Complex Disorders.	148,164 European ancestry individuals	NA	PABPC4, PABPC4-AS1	0	3e-14
rs2293476	1	40036847	C	G	0.2271	0.0196	0.0039	6.546e-07	++				Medication use (drugs used in diabetes)	31015401	Wu Y	2019-04-23	Nat Commun	Genome-wide association study of medication-use and associated disease in the UK Biobank.	15,272 European ancestry cases, 29,0641 European ancestry controls	NA	PABPC4, PABPC4-AS1	0	2e-08
rs2293476	1	40036847	C	G	0.2271	0.0196	0.0039	6.546e-07	++				Lung function (FEV1/FVC)	30595370	Kichaev G	2018-12-27	Am J Hum Genet	Leveraging Polygenic Functional Enrichment to Improve GWAS Power.	approximately 370,000 European ancestry individuals	NA	PABPC4, PABPC4-AS1	0	4e-20
rs2242500	1	40037902	A	G	0.6561	-0.0128	0.0035	0.0002172	--				Waist circumference adjusted for body mass index	31669095	Zhu Z	2019-10-24	J Allergy Clin Immunol	Shared Genetic and Experimental Links between Obesity-Related Traits and Asthma Subtypes in UK Biobank.	457,690 European ancestry individuals	NA	PABPC4, PABPC4-AS1	0	2e-08
rs11206374	1	40048009	A	G	0.2242	0.0196	0.004	7.255e-07	++				Metabolic syndrome	31589552	Lind L	2019-10-07	Metab Syndr Relat Disord	Genome-Wide Association Study of the Metabolic Syndrome in UK Biobank.	291,107 European ancestry individuals	NA	PABPC4 - HEYL	1	4e-17
rs11206378	1	40049184	A	G	0.6448	-0.0073	0.0035	0.03482	--				Coffee consumption	31046077	Zhong VW	2019-05-02	Hum Mol Genet	A genome-wide association study of bitter and sweet beverage consumption.	335,909 European ancestry individuals	39,924 European ancestry individuals	PABPC4 - HEYL	1	4e-07
rs4660303	1	40060473	A	G	0.2246	0.0193	0.004	1.099e-06	++				Triglyceride levels x alcohol consumption (drinkers vs non-drinkers) interaction (2df)	30698716	de Vries PS	2019-01-29	Am J Epidemiol	Multi-Ancestry Genome-Wide Association Study of Lipid Levels Incorporating Gene-Alcohol Interactions.	56,505 European ancestry current drinkers, 9,870 African American current drinkers, 2,491 Asian ancestry current drinkers, 2,528 Hispanic current drinkers, 33,388 European ancestry non-drinkers, 11,119 African American non-drinkers, 9,959 Asian ancestry non-drinkers, 1,466 Hispanic non-drinkers	107,548 European ancestry current drinkers, 2,028 African American or Afro-Caribbean current drinkers, 41,240 Asian ancestry current drinkers, 6,622 Hispanic individuals, 1,984 Brazilian ancestry individuals, 29,438 European ancestry non-drinkers, 2,447 African American or Afro-Caribbean non-drinkers, 67,191 Asian ancestry non-drinkers, 7,092 Hispanic non-drinkers, 1,668 Brazilian ancestry non-dr…	PABPC4 - HEYL	1	3e-06
rs4660303	1	40060473	A	G	0.2246	0.0193	0.004	1.099e-06	++				HDL cholesterol levels x alcohol consumption (regular vs non-regular drinkers) interaction (2df)	30698716	de Vries PS	2019-01-29	Am J Epidemiol	Multi-Ancestry Genome-Wide Association Study of Lipid Levels Incorporating Gene-Alcohol Interactions.	44,831 European ancestry regular drinkers, 3,976 African American regular drinkers, 1,288 Asian ancestry regular drinkers, 827 Hispanic regular drinkers, 11,674 European ancestry non-regular drinkers, 5,894 African American non-regular drinkers, 1,203 Asian ancestry non-regular drinkers, 1,701 Hispanic non-regular drinkers	71,281 European ancestry regular drinkers, 711 African American or Afro-Caribbean regular drinkers, 35,088 Asian ancestry regular drinkers, 3,742 Hispanic regular drinkers, 36,267 European ancestry non-regular drinkers, 1,317 African American or Afro-Caribbean non-regular drinkers, 6,152 Asian ancestry non-regular drinkers, 2,880 Hispanic non-regular drinkers	PABPC4 - HEYL	1	3e-07
rs4660303	1	40060473	A	G	0.2246	0.0193	0.004	1.099e-06	++				HDL cholesterol levels x alcohol consumption (drinkers vs non-drinkers) interaction (2df)	30698716	de Vries PS	2019-01-29	Am J Epidemiol	Multi-Ancestry Genome-Wide Association Study of Lipid Levels Incorporating Gene-Alcohol Interactions.	56,505 European ancestry current drinkers, 9,870 African American current drinkers, 2,491 Asian ancestry current drinkers, 2,528 Hispanic current drinkers, 33,388 European ancestry non-drinkers, 11,119 African American non-drinkers, 9,959 Asian ancestry non-drinkers, 1,466 Hispanic non-drinkers	107,548 European ancestry current drinkers, 2,028 African American or Afro-Caribbean current drinkers, 41,240 Asian ancestry current drinkers, 6,622 Hispanic individuals, 1,984 Brazilian ancestry individuals, 29,438 European ancestry non-drinkers, 2,447 African American or Afro-Caribbean non-drinkers, 67,191 Asian ancestry non-drinkers, 7,092 Hispanic non-drinkers, 1,668 Brazilian ancestry non-dr…	PABPC4 - HEYL	1	2e-17
rs4660303	1	40060473	A	G	0.2246	0.0193	0.004	1.099e-06	++				HDL cholesterol levels in current drinkers	30698716	de Vries PS	2019-01-29	Am J Epidemiol	Multi-Ancestry Genome-Wide Association Study of Lipid Levels Incorporating Gene-Alcohol Interactions.	56,505 European ancestry individuals, 9,870 African American individuals, 2,491 Asian ancestry individuals, 2,528 Hispanic individuals	107,548 European ancestry individuals, 2,028 African American or Afro-Caribbean individuals, 41,240 Asian ancestry individuals, 6,622 Hispanic individuals, 1,984 Brazilian ancestry individuals	PABPC4 - HEYL	1	2e-06
rs4660303	1	40060473	A	G	0.2246	0.0193	0.004	1.099e-06	++				HDL cholesterol levels x alcohol consumption (regular vs non-regular drinkers) interaction (2df)	30698716	de Vries PS	2019-01-29	Am J Epidemiol	Multi-Ancestry Genome-Wide Association Study of Lipid Levels Incorporating Gene-Alcohol Interactions.	44,831 European ancestry regular drinkers, 3,976 African American regular drinkers, 1,288 Asian ancestry regular drinkers, 827 Hispanic regular drinkers, 11,674 European ancestry non-regular drinkers, 5,894 African American non-regular drinkers, 1,203 Asian ancestry non-regular drinkers, 1,701 Hispanic non-regular drinkers	71,281 European ancestry regular drinkers, 711 African American or Afro-Caribbean regular drinkers, 35,088 Asian ancestry regular drinkers, 3,742 Hispanic regular drinkers, 36,267 European ancestry non-regular drinkers, 1,317 African American or Afro-Caribbean non-regular drinkers, 6,152 Asian ancestry non-regular drinkers, 2,880 Hispanic non-regular drinkers	PABPC4 - HEYL	1	4e-24
rs4660303	1	40060473	A	G	0.2246	0.0193	0.004	1.099e-06	++				HDL cholesterol levels	30698716	de Vries PS	2019-01-29	Am J Epidemiol	Multi-Ancestry Genome-Wide Association Study of Lipid Levels Incorporating Gene-Alcohol Interactions.	89,893 European ancestry individuals, 20,989 African American individuals, 12,450 Asian ancestry individuals, 3,994 HIspanic individuals	136,986 European ancestry individuals, 4,475 African American or Afro-Caribbean individuals, 108,431 Asian ancestry individuals, 13,714 Hispanic individuals, 3,652 Brazilian ancestry individuals	PABPC4 - HEYL	1	3e-06
rs4660303	1	40060473	A	G	0.2246	0.0193	0.004	1.099e-06	++				HDL cholesterol levels x alcohol consumption (drinkers vs non-drinkers) interaction (2df)	30698716	de Vries PS	2019-01-29	Am J Epidemiol	Multi-Ancestry Genome-Wide Association Study of Lipid Levels Incorporating Gene-Alcohol Interactions.	56,505 European ancestry current drinkers, 9,870 African American current drinkers, 2,491 Asian ancestry current drinkers, 2,528 Hispanic current drinkers, 33,388 European ancestry non-drinkers, 11,119 African American non-drinkers, 9,959 Asian ancestry non-drinkers, 1,466 Hispanic non-drinkers	107,548 European ancestry current drinkers, 2,028 African American or Afro-Caribbean current drinkers, 41,240 Asian ancestry current drinkers, 6,622 Hispanic individuals, 1,984 Brazilian ancestry individuals, 29,438 European ancestry non-drinkers, 2,447 African American or Afro-Caribbean non-drinkers, 67,191 Asian ancestry non-drinkers, 7,092 Hispanic non-drinkers, 1,668 Brazilian ancestry non-dr…	PABPC4 - HEYL	1	2e-07
rs4660303	1	40060473	A	G	0.2246	0.0193	0.004	1.099e-06	++				HDL cholesterol levels in current drinkers	30698716	de Vries PS	2019-01-29	Am J Epidemiol	Multi-Ancestry Genome-Wide Association Study of Lipid Levels Incorporating Gene-Alcohol Interactions.	56,505 European ancestry individuals, 9,870 African American individuals, 2,491 Asian ancestry individuals, 2,528 Hispanic individuals	107,548 European ancestry individuals, 2,028 African American or Afro-Caribbean individuals, 41,240 Asian ancestry individuals, 6,622 Hispanic individuals, 1,984 Brazilian ancestry individuals	PABPC4 - HEYL	1	4e-11
rs4660303	1	40060473	A	G	0.2246	0.0193	0.004	1.099e-06	++				HDL cholesterol levels x alcohol consumption (drinkers vs non-drinkers) interaction (2df)	30698716	de Vries PS	2019-01-29	Am J Epidemiol	Multi-Ancestry Genome-Wide Association Study of Lipid Levels Incorporating Gene-Alcohol Interactions.	56,505 European ancestry current drinkers, 9,870 African American current drinkers, 2,491 Asian ancestry current drinkers, 2,528 Hispanic current drinkers, 33,388 European ancestry non-drinkers, 11,119 African American non-drinkers, 9,959 Asian ancestry non-drinkers, 1,466 Hispanic non-drinkers	107,548 European ancestry current drinkers, 2,028 African American or Afro-Caribbean current drinkers, 41,240 Asian ancestry current drinkers, 6,622 Hispanic individuals, 1,984 Brazilian ancestry individuals, 29,438 European ancestry non-drinkers, 2,447 African American or Afro-Caribbean non-drinkers, 67,191 Asian ancestry non-drinkers, 7,092 Hispanic non-drinkers, 1,668 Brazilian ancestry non-dr…	PABPC4 - HEYL	1	4e-27
rs3916164	1	40069939	A	G	0.3042	0.0132	0.0036	0.0002416	++				Red blood cell traits	23222517	van der Harst P	2012-12-05	Nature	Seventy-five genetic loci influencing the human red blood cell.	62,553 European ancestry individuals, 9,308 South Asian ancestry individuals	63,506 European ancestry individuals	PABPC4 - HEYL	1	3e-10
rs17343290	1	40088043	A	G	0.1788	0.0178	0.0043	3.869e-05	++				Appendicular lean mass	31761296	Hernandez Cordero AI	2019-11-21	Am J Hum Genet	Genome-wide Associations Reveal Human-Mouse Genetic Convergence and Modifiers of Myogenesis, CPNE1 and STC2.	181,862 European ancestry elderly individuals	NA	PABPC4 - HEYL	1	2e-11
rs17343290	1	40088043	A	G	0.1788	0.0178	0.0043	3.869e-05	++				Body mass index	31669095	Zhu Z	2019-10-24	J Allergy Clin Immunol	Shared Genetic and Experimental Links between Obesity-Related Traits and Asthma Subtypes in UK Biobank.	457,822 European ancestry individuals	NA	PABPC4 - HEYL	1	1e-11
rs1046988	1	40219065	T	C	0.3751	0.0069	0.0034	0.04163	++				Blood protein levels	30072576	Emilsson V	2018-08-02	Science	Co-regulatory networks of human serum proteins link genetics to disease.	3,200 European ancestry individuals	NA	PPIE	0	4e-25
rs3768307	1	40319132	A	G	0.5645	-0.0092	0.0033	0.005816	--				Balding type 1	30595370	Kichaev G	2018-12-27	Am J Hum Genet	Leveraging Polygenic Functional Enrichment to Improve GWAS Power.	approximately 208,000 European ancestry individuals	NA	TRIT1	0	1e-08
rs6700363	1	40335625	T	C	0.5976	-0.0087	0.0035	0.01155	-?				White blood cell count	32888493	Chen MH	2020-09-01	Cell	Trans-ethnic and Ancestry-Specific Blood-Cell Genetics in 746,667 Individuals from 5 Global Populations.	562,243 European ancestry individuals	NA	TRIT1	0	1e-10
rs7542907	1	40391752	T	C	0.2619	0.0103	0.0037	0.006208	++				Red cell distribution width	32888494	Vuckovic D	2020-09-01	Cell	The Polygenic and Monogenic Basis of Blood Traits and Diseases.	408,112 British individuals	NA	MYCL - AL663070.1	1	3e-15
rs61781290	1	40393160	A	G	0.7351	-0.0103	0.0037	0.005631	--				Plateletcrit	32888494	Vuckovic D	2020-09-01	Cell	The Polygenic and Monogenic Basis of Blood Traits and Diseases.	408,112 British individuals	NA	MYCL - AL663070.1	1	3e-13
rs61781290	1	40393160	A	G	0.7351	-0.0103	0.0037	0.005631	--				Red blood cell count	32888493	Chen MH	2020-09-01	Cell	Trans-ethnic and Ancestry-Specific Blood-Cell Genetics in 746,667 Individuals from 5 Global Populations.	727,624 African American or Afro-Caribbean, African ancestry, European ancestry, East Asian ancestry, Hispanic or Latin American and South Asian ancestry individuals	NA	MYCL - AL663070.1	1	1e-12
rs61781290	1	40393160	A	G	0.7351	-0.0103	0.0037	0.005631	--				Hematocrit	32888493	Chen MH	2020-09-01	Cell	Trans-ethnic and Ancestry-Specific Blood-Cell Genetics in 746,667 Individuals from 5 Global Populations.	737,823 African American or Afro-Caribbean, African ancestry, European ancestry, East Asian ancestry, Hispanic or Latin American and South Asian ancestry individuals	NA	MYCL - AL663070.1	1	1e-13
rs61781290	1	40393160	A	G	0.7351	-0.0103	0.0037	0.005631	--				Platelet count	32888493	Chen MH	2020-09-01	Cell	Trans-ethnic and Ancestry-Specific Blood-Cell Genetics in 746,667 Individuals from 5 Global Populations.	721,201 African American or Afro-Caribbean, African ancestry, European ancestry, East Asian ancestry, Hispanic or Latin American and South Asian ancestry individuals	NA	MYCL - AL663070.1	1	1e-32
rs61781290	1	40393160	A	G	0.7351	-0.0103	0.0037	0.005631	--				Platelet count	32888493	Chen MH	2020-09-01	Cell	Trans-ethnic and Ancestry-Specific Blood-Cell Genetics in 746,667 Individuals from 5 Global Populations.	542,827 European ancestry individuals	NA	MYCL - AL663070.1	1	1e-34
rs61781290	1	40393160	A	G	0.7351	-0.0103	0.0037	0.005631	--				Platelet count	32888494	Vuckovic D	2020-09-01	Cell	The Polygenic and Monogenic Basis of Blood Traits and Diseases.	408,112 British individuals	NA	MYCL - AL663070.1	1	3e-24
rs77320796	1	40395195	A	G	0.74	-0.0094	0.0038	0.01265	--				Platelet count	27863252	Astle WJ	2016-11-17	Cell	The Allelic Landscape of Human Blood Cell Trait Variation and Links to Common Complex Disease.	166,066 European ancestry individuals	NA	MYCL - AL663070.1	1	1e-10
rs4068540	1	40398941	A	G	0.733	-0.01	0.0038	0.00937	-?				Monocyte count	32888494	Vuckovic D	2020-09-01	Cell	The Polygenic and Monogenic Basis of Blood Traits and Diseases.	408,112 British individuals	NA	MYCL - AL663070.1	1	3e-12
rs4068540	1	40398941	A	G	0.733	-0.01	0.0038	0.00937	-?				Lymphocyte counts	32888493	Chen MH	2020-09-01	Cell	Trans-ethnic and Ancestry-Specific Blood-Cell Genetics in 746,667 Individuals from 5 Global Populations.	524,923 European ancestry individuals	NA	MYCL - AL663070.1	1	2e-14
rs4068540	1	40398941	A	G	0.733	-0.01	0.0038	0.00937	-?				Lymphocyte counts	32888494	Vuckovic D	2020-09-01	Cell	The Polygenic and Monogenic Basis of Blood Traits and Diseases.	408,112 British individuals	NA	MYCL - AL663070.1	1	3e-12
rs4381172	1	40400397	T	C	0.2609	0.0095	0.0038	0.01128	++				Mean platelet volume	32888493	Chen MH	2020-09-01	Cell	Trans-ethnic and Ancestry-Specific Blood-Cell Genetics in 746,667 Individuals from 5 Global Populations.	484,042 African American or Afro-Caribbean, African ancestry, European ancestry, East Asian ancestry, Hispanic or Latin American and South Asian ancestry individuals	NA	MYCL - AL663070.1	1	2e-21
rs4381172	1	40400397	T	C	0.2609	0.0095	0.0038	0.01128	++				Mean platelet volume	32888493	Chen MH	2020-09-01	Cell	Trans-ethnic and Ancestry-Specific Blood-Cell Genetics in 746,667 Individuals from 5 Global Populations.	460,935 European ancestry individuals	NA	MYCL - AL663070.1	1	1e-22
rs77692382	1	40406715	T	C	0.2597	0.0097	0.0038	0.009759	++				White blood cell count	30595370	Kichaev G	2018-12-27	Am J Hum Genet	Leveraging Polygenic Functional Enrichment to Improve GWAS Power.	approximately 444,000 European ancestry individuals	NA	MYCL - AL663070.1	1	2e-10
rs7515857	1	40418630	T	G	0.2603	0.0094	0.0038	0.01248	++				Hemoglobin concentration	32888493	Chen MH	2020-09-01	Cell	Trans-ethnic and Ancestry-Specific Blood-Cell Genetics in 746,667 Individuals from 5 Global Populations.	563,946 European ancestry individuals	NA	AL663070.1 - MFSD2A	1	2e-19
rs7515857	1	40418630	T	G	0.2603	0.0094	0.0038	0.01248	++				Mean platelet volume	32888494	Vuckovic D	2020-09-01	Cell	The Polygenic and Monogenic Basis of Blood Traits and Diseases.	408,112 British individuals	NA	AL663070.1 - MFSD2A	1	2e-20
rs7515857	1	40418630	T	G	0.2603	0.0094	0.0038	0.01248	++				Hematocrit	32888493	Chen MH	2020-09-01	Cell	Trans-ethnic and Ancestry-Specific Blood-Cell Genetics in 746,667 Individuals from 5 Global Populations.	562,259 European ancestry individuals	NA	AL663070.1 - MFSD2A	1	3e-16
rs2047007	1	40427975	T	C	0.2633	0.0098	0.0038	0.009798	++				Mean spheric corpuscular volume	32888494	Vuckovic D	2020-09-01	Cell	The Polygenic and Monogenic Basis of Blood Traits and Diseases.	408,112 British individuals	NA	MFSD2A	0	1e-13
rs2047007	1	40427975	T	C	0.2633	0.0098	0.0038	0.009798	++				Red cell distribution width	28957414	Pilling LC	2017-09-28	PLoS One	Red blood cell distribution width: Genetic evidence for aging pathways in 116,666 volunteers.	116,666 British ancestry individuals	NA	MFSD2A	0	2e-09
rs2047007	1	40427975	T	C	0.2633	0.0098	0.0038	0.009798	++				Red blood cell count	30595370	Kichaev G	2018-12-27	Am J Hum Genet	Leveraging Polygenic Functional Enrichment to Improve GWAS Power.	approximately 445,000 European ancestry individuals	NA	MFSD2A	0	2e-10
rs2131311	1	40435999	A	G	0.2845	0.0101	0.0037	0.006602	++				Triglyceride levels	32203549	Richardson TG	2020-03-23	PLoS Med	Evaluating the relationship between circulating lipoprotein lipids and apolipoproteins with risk of coronary heart disease: A multivariable Mendelian randomisation analysis.	441,016 European ancestry individuals	NA	MFSD2A - CAP1	1	3e-08
rs143365597	1	41540902	A	G	0.0039	0.0581	0.0291	0.04567	+?				Appendicular lean mass	33097823	Pei YF	2020-10-23	Commun Biol	The genetic architecture of appendicular lean mass characterized by association analysis in the UK Biobank study.	205,513 European ancestry men	NA	SCMH1	0	4e-06
rs143365597	1	41540902	A	G	0.0039	0.0581	0.0291	0.04567	+?				Appendicular lean mass	33097823	Pei YF	2020-10-23	Commun Biol	The genetic architecture of appendicular lean mass characterized by association analysis in the UK Biobank study.	244,730 European ancestry women	NA	SCMH1	0	1e-13
rs752010	1	42093015	T	C	0.5456	-0.009	0.0033	0.006802	-+				Lupus nephritis in systemic lupus erythematosus	24925725	Chung SA	2014-06-12	J Am Soc Nephrol	Lupus nephritis susceptibility loci in women with systemic lupus erythematosus.	588 European ancestry cases, 1,412 European ancestry controls	NA	HIVEP3, AC119676.1	0	2e-06
rs796725	1	42345812	A	C	0.8193	-0.0091	0.0043	0.03552	-+				Height	30595370	Kichaev G	2018-12-27	Am J Hum Genet	Leveraging Polygenic Functional Enrichment to Improve GWAS Power.	approximately 458,000 European ancestry individuals	NA	HIVEP3	0	1e-24
rs4660586	1	42407229	T	C	0.7373	-0.0079	0.0038	0.03556	--				Adult body size	32376654	Richardson TG	2020-05-06	BMJ	Use of genetic variation to separate the effects of early and later life adiposity on disease risk: mendelian randomisation study.	453,169 European ancestry individuals	NA	HIVEP3	0	1e-08
rs7515635	1	42408070	T	C	0.4584	0.0069	0.0033	0.03793	+-				Diastolic blood pressure	27618452	Ehret GB	2016-09-12	Nat Genet	The genetics of blood pressure regulation and its target organs from association studies in 342,415 individuals.	up to 201,529 European ancestry individuals	up to 140,886 European ancestry individuals	HIVEP3	0	2e-07
rs7523668	1	42408159	A	G	0.5648	-0.0073	0.0033	0.02942	-+				Body mass index	31669095	Zhu Z	2019-10-24	J Allergy Clin Immunol	Shared Genetic and Experimental Links between Obesity-Related Traits and Asthma Subtypes in UK Biobank.	457,822 European ancestry individuals	NA	HIVEP3	0	3e-08
rs10890232	1	43416514	T	C	0.2245	-0.0095	0.004	0.01634	--				Red cell distribution width	32888493	Chen MH	2020-09-01	Cell	Trans-ethnic and Ancestry-Specific Blood-Cell Genetics in 746,667 Individuals from 5 Global Populations.	563,352 African American or Afro-Caribbean, African ancestry, European ancestry, East Asian ancestry, Hispanic or Latin American and South Asian ancestry individuals	NA	SLC2A1	0	2e-45
rs3768044	1	43420154	T	C	0.7755	0.0096	0.004	0.01518	++				Mean corpuscular hemoglobin concentration	32888493	Chen MH	2020-09-01	Cell	Trans-ethnic and Ancestry-Specific Blood-Cell Genetics in 746,667 Individuals from 5 Global Populations.	491,553 European ancestry individuals	NA	SLC2A1	0	3e-26
rs3806400	1	43426378	T	C	0.01	-0.0424	0.017	0.01262	-?				Pre-treatment viral load in HIV-1 infection	31219150	Ekenberg C	2019-06-13	J Infect Dis	Single nucleotide polymorphisms in HLA alleles are associated with HIV-1 viral load in demographically diverse, ART-naÃ¯ve participants from the START trial.	1,398 European ancestry individuals, 572 Black individuals, 418 Hispanic individuals, 13 Asian ancestry individuals, 39 individuals	NA	SLC2A1-AS1, AC099795.1	0	1e-17
rs710218	1	43427218	A	T	0.2247	-0.0098	0.004	0.01365	--				Red cell distribution width	30595370	Kichaev G	2018-12-27	Am J Hum Genet	Leveraging Polygenic Functional Enrichment to Improve GWAS Power.	approximately 445,000 European ancestry individuals	NA	AC099795.1, SLC2A1-AS1	0	1e-46
rs710218	1	43427218	A	T	0.2247	-0.0098	0.004	0.01365	--				Mean corpuscular hemoglobin concentration	32888494	Vuckovic D	2020-09-01	Cell	The Polygenic and Monogenic Basis of Blood Traits and Diseases.	408,112 British individuals	NA	AC099795.1, SLC2A1-AS1	0	4e-28
rs710218	1	43427218	A	T	0.2247	-0.0098	0.004	0.01365	--				Mean reticulocyte volume	32888494	Vuckovic D	2020-09-01	Cell	The Polygenic and Monogenic Basis of Blood Traits and Diseases.	408,112 British individuals	NA	AC099795.1, SLC2A1-AS1	0	3e-60
rs710218	1	43427218	A	T	0.2247	-0.0098	0.004	0.01365	--				Reticulocyte fraction of red cells	32888494	Vuckovic D	2020-09-01	Cell	The Polygenic and Monogenic Basis of Blood Traits and Diseases.	408,112 British individuals	NA	AC099795.1, SLC2A1-AS1	0	4e-11
rs710218	1	43427218	A	T	0.2247	-0.0098	0.004	0.01365	--				Reticulocyte count	32888494	Vuckovic D	2020-09-01	Cell	The Polygenic and Monogenic Basis of Blood Traits and Diseases.	408,112 British individuals	NA	AC099795.1, SLC2A1-AS1	0	1e-11
rs710216	1	43428757	A	G	0.7899	0.008	0.0041	0.04813	++				Red cell distribution width	27863252	Astle WJ	2016-11-17	Cell	The Allelic Landscape of Human Blood Cell Trait Variation and Links to Common Complex Disease.	171,529 European ancestry individuals	NA	SLC2A1-AS1	0	1e-16
rs77201694	1	44347087	A	G	0.1218	0.0103	0.0051	0.04483	++				Educational attainment (years of education)	30038396	Lee JJ	2018-07-23	Nat Genet	Gene discovery and polygenic prediction from a genome-wide association study of educational attainment in 1.1 million individuals.	up to 1,131,881 European ancestry individuals	NA	ST3GAL3, AL451062.4	0	1e-12
rs2286241	1	44440769	C	G	0.0525	-0.017	0.0074	0.02173	--				Blood protein levels	29875488	Sun BB	2018-06-06	Nature	Genomic atlas of the human plasma proteome.	3,301 European ancestry individuals	NA	ATP6V0B	0	3e-38
rs12037805	1	44497249	T	C	0.6805	0.0077	0.0036	0.03259	++				Mean corpuscular volume	32888494	Vuckovic D	2020-09-01	Cell	The Polygenic and Monogenic Basis of Blood Traits and Diseases.	408,112 British individuals	NA	AL139220.2	0	3e-20
rs12037805	1	44497249	T	C	0.6805	0.0077	0.0036	0.03259	++				Mean corpuscular volume	32888493	Chen MH	2020-09-01	Cell	Trans-ethnic and Ancestry-Specific Blood-Cell Genetics in 746,667 Individuals from 5 Global Populations.	544,127 European ancestry individuals	NA	AL139220.2	0	2e-24
rs12037805	1	44497249	T	C	0.6805	0.0077	0.0036	0.03259	++				Mean corpuscular hemoglobin	32888493	Chen MH	2020-09-01	Cell	Trans-ethnic and Ancestry-Specific Blood-Cell Genetics in 746,667 Individuals from 5 Global Populations.	486,823 European ancestry individuals	NA	AL139220.2	0	1e-22
rs12037805	1	44497249	T	C	0.6805	0.0077	0.0036	0.03259	++				Mean corpuscular hemoglobin	32888493	Chen MH	2020-09-01	Cell	Trans-ethnic and Ancestry-Specific Blood-Cell Genetics in 746,667 Individuals from 5 Global Populations.	630,125 African American or Afro-Caribbean, African ancestry, European ancestry, East Asian ancestry, Hispanic or Latin American and South Asian ancestry individuals	NA	AL139220.2	0	3e-24
rs12037805	1	44497249	T	C	0.6805	0.0077	0.0036	0.03259	++				Mean corpuscular hemoglobin	30595370	Kichaev G	2018-12-27	Am J Hum Genet	Leveraging Polygenic Functional Enrichment to Improve GWAS Power.	approximately 443,000 European ancestry individuals	NA	AL139220.2	0	1e-16
rs12037805	1	44497249	T	C	0.6805	0.0077	0.0036	0.03259	++				Mean corpuscular volume	32888493	Chen MH	2020-09-01	Cell	Trans-ethnic and Ancestry-Specific Blood-Cell Genetics in 746,667 Individuals from 5 Global Populations.	696,882 African American or Afro-Caribbean, African ancestry, European ancestry, East Asian ancestry, Hispanic or Latin American and South Asian ancestry individuals	NA	AL139220.2	0	1e-25
rs1476670	1	44508195	A	C	0.2101	0.0101	0.0041	0.0133	++				Eotaxin levels	27989323	Ahola-Olli AV	2016-12-13	Am J Hum Genet	Genome-wide Association Study Identifies 27 Loci Influencing Concentrations of Circulating Cytokines and Growth Factors.	8,153 Finnish ancestry individuals	NA	AL139220.2	0	4e-06
rs67683090	1	45977803	T	G	0.7704	0.0087	0.0039	0.0273	++				Platelet count	32888493	Chen MH	2020-09-01	Cell	Trans-ethnic and Ancestry-Specific Blood-Cell Genetics in 746,667 Individuals from 5 Global Populations.	721,201 African American or Afro-Caribbean, African ancestry, European ancestry, East Asian ancestry, Hispanic or Latin American and South Asian ancestry individuals	NA	PRDX1, MMACHC	0	4e-73
rs659437	1	46037394	T	C	0.1613	-0.0108	0.0045	0.01581	--				Estimated glomerular filtration rate	31152163	Wuttke M	2019-05-31	Nat Genet	A catalog of genetic loci associated with kidney function from analyses of a million individuals.	567,460 European ancestry individuals, 165,726 East Asian ancestry individuals, 13,842 African American individuals, 13,359 South Asian ancestry individuals, 4,961 Hispanic individuals	216,518 European ancestry individuals, 64,204 non-Hispanic black individuals	AKR1A1 - AL355480.3	1	4e-14
rs499600	1	46039077	T	G	0.1588	-0.0116	0.0045	0.01001	--				Estimated glomerular filtration rate	31152163	Wuttke M	2019-05-31	Nat Genet	A catalog of genetic loci associated with kidney function from analyses of a million individuals.	567,460 European ancestry individuals	216,518 European ancestry individuals	AKR1A1 - AL355480.3	1	3e-19
rs115092994	1	46185726	A	G	0.9587	0.0216	0.0083	0.009331	++				Body mass index	31669095	Zhu Z	2019-10-24	J Allergy Clin Immunol	Shared Genetic and Experimental Links between Obesity-Related Traits and Asthma Subtypes in UK Biobank.	457,822 European ancestry individuals	NA	IPP	0	2e-12
rs183315407	1	46201427	A	G	0.0409	-0.0208	0.0086	0.01551	-?				Adult body size	32376654	Richardson TG	2020-05-06	BMJ	Use of genetic variation to separate the effects of early and later life adiposity on disease risk: mendelian randomisation study.	453,169 European ancestry individuals	NA	IPP	0	4e-14
rs41286710	1	46383020	T	C	0.0498	-0.0152	0.0076	0.04458	--				Predicted visceral adipose tissue	31501611	Karlsson T	2019-09-09	Nat Med	Contribution of genetics to visceral adiposity and its relation to cardiovascular and metabolic disease.	325,153 British ancestry individuals	NA	MAST2	0	1e-10
rs77213763	1	46440828	A	C	0.9777	0.0227	0.0112	0.04257	++				Height	30595370	Kichaev G	2018-12-27	Am J Hum Genet	Leveraging Polygenic Functional Enrichment to Improve GWAS Power.	approximately 458,000 European ancestry individuals	NA	MAST2	0	4e-14
rs12142296	1	46541679	T	G	0.8628	-0.012	0.0048	0.01239	--				Diastolic blood pressure	30224653	Evangelou E	2018-09-17	Nat Genet	Genetic analysis of over 1 million people identifies 535 new loci associated with blood pressure traits.	757,601 European ancestry individuals	249,262 European ancestry individuals	PIK3R3, P3R3URF-PIK3R3	0	1e-14
rs12029134	1	46629690	A	C	0.8571	0.0104	0.0047	0.02709	++				White matter microstructure (mean diusivities)	31666681	Zhao B	2019-10-30	Mol Psychiatry	Large-scale GWAS reveals genetic architecture of brain white matter microstructure and genetic overlap with cognitive and mental health traits (nâ€‰=â€‰17,706).	17,706 European ancestry individuals	NA	P3R3URF-PIK3R3	0	4e-08
rs4134058	1	47670911	T	C	0.4532	0.0068	0.0033	0.04167	+-				Mean corpuscular hemoglobin	30595370	Kichaev G	2018-12-27	Am J Hum Genet	Leveraging Polygenic Functional Enrichment to Improve GWAS Power.	approximately 443,000 European ancestry individuals	NA	PDZK1IP1 - TAL1	1	4e-61
rs6695898	1	47681761	A	G	0.5484	-0.0068	0.0033	0.04162	-+				Mean corpuscular volume	27863252	Astle WJ	2016-11-17	Cell	The Allelic Landscape of Human Blood Cell Trait Variation and Links to Common Complex Disease.	172,433 European ancestry individuals	NA	PDZK1IP1 - TAL1	1	2e-25
rs2070929	1	47683607	C	G	0.2824	0.0101	0.0037	0.005993	+-				Body mass index	30239722	Pulit SL	2018-09-14	Hum Mol Genet	Meta-analysis of genome-wide association studies for body fat distribution in 694,649 individuals of European ancestry.	806,834 European ancestry individuals	NA	TAL1	0	3e-13
rs2070929	1	47683607	C	G	0.2824	0.0101	0.0037	0.005993	+-				Body mass index	31669095	Zhu Z	2019-10-24	J Allergy Clin Immunol	Shared Genetic and Experimental Links between Obesity-Related Traits and Asthma Subtypes in UK Biobank.	457,822 European ancestry individuals	NA	TAL1	0	2e-10
rs11211480	1	47693220	A	G	0.4503	0.0065	0.0033	0.04931	+-				Clozapine-induced agranulocytosis	25187353	Goldstein JI	2014-09-04	Nat Commun	Clozapine-induced agranulocytosis is associated with rare HLA-DQB1 and HLA-B alleles.	161 European ancestry cases, 1,196 European ancestry clozapine-treated and untreated controls	NA	AL135960.1, TAL1	0	2e-06
rs11211480	1	47693220	A	G	0.4503	0.0065	0.0033	0.04931	+-				White blood cell count	30595370	Kichaev G	2018-12-27	Am J Hum Genet	Leveraging Polygenic Functional Enrichment to Improve GWAS Power.	approximately 444,000 European ancestry individuals	NA	AL135960.1, TAL1	0	3e-08
rs6701381	1	47704240	A	G	0.4129	0.0075	0.0035	0.03091	+?				Mean platelet volume	32888494	Vuckovic D	2020-09-01	Cell	The Polygenic and Monogenic Basis of Blood Traits and Diseases.	408,112 British individuals	NA	TAL1 - STIL	1	2e-12
rs11211538	1	47940080	A	T	0.449	0.0075	0.0034	0.02611	+-				Brain region volumes	31676860	Zhao B	2019-11-01	Nat Genet	Genome-wide association analysis of 19,629 individuals identifies variants influencing regional brain volumes and refines their genetic co-architecture with cognitive and mental health traits.	19,629 British ancestry individuals	NA	FOXD2 - AL356458.1	1	1e-10
rs11211538	1	47940080	A	T	0.449	0.0075	0.0034	0.02611	+-				Hematocrit	32888494	Vuckovic D	2020-09-01	Cell	The Polygenic and Monogenic Basis of Blood Traits and Diseases.	408,112 British individuals	NA	FOXD2 - AL356458.1	1	2e-09
rs6688849	1	47996204	A	G	0.8161	-0.0108	0.0043	0.01126	--				Urinary albumin-to-creatinine ratio in diabetes	31511532	Teumer A	2019-09-11	Nat Commun	Genome-wide association meta-analyses and fine-mapping elucidate pathways influencing albuminuria.	51,541 European, African American, East Asian, South Asian or Hispanic ancestry individuals	NA	RPL21P24 - ATP6V0E1P4	1	4e-09
rs7544082	1	48203990	A	C	0.2307	0.0092	0.0039	0.01851	++				Type 2 diabetes nephropathy	30566433	Taira M	2018-12-19	PLoS One	A variant within the FTO confers susceptibility to diabetic nephropathy in Japanese patients with type 2 diabetes.	2,809 Japanese ancestry cases, 5,592 Japanese ancestry controls	2,115 Japanese ancestry cases, 2,519 Japanese ancestry controls	LINC01738 - TRABD2B	1	3e-06
rs2356864	1	50839740	A	G	0.524	-0.0081	0.0033	0.01397	--				Urate levels	31578528	Tin A	2019-10-02	Nat Genet	Target genes, variants, tissues and transcriptional pathways influencing human serum urate levels.	288,649 European ancestry individuals	NA	AL596275.1 - HMGB1P45	1	2e-07
rs2356864	1	50839740	A	G	0.524	-0.0081	0.0033	0.01397	--				Urate levels	31578528	Tin A	2019-10-02	Nat Genet	Target genes, variants, tissues and transcriptional pathways influencing human serum urate levels.	288,649 European ancestry individuals, 125,725 East Asian ancestry individuals, 33,671 African American individuals, 9,037 South Asian ancestry individuals, 608 Hispanic individuals	NA	AL596275.1 - HMGB1P45	1	2e-09
rs1278526	1	50891213	A	C	0.5282	-0.0083	0.0033	0.01245	--				Total testosterone levels	32042192	Ruth KS	2020-02-10	Nat Med	Using human genetics to understand the disease impacts of testosterone in men and women.	230,454 European ancestry women	NA	AL049637.1 - FAF1	1	2e-12
rs4381241	1	50907438	T	C	0.5277	-0.0079	0.0033	0.01756	--				Renal cell carcinoma	28598434	Scelo G	2017-06-09	Nat Commun	Genome-wide association study identifies multiple risk loci for renal cell carcinoma.	10,784 European ancestry cases, 20,406 European ancestry controls	3,182 European ancestry cases, 6,301 European ancestry controls	FAF1	0	3e-10
rs80315981	1	50913388	A	G	0.015	0.0299	0.0137	0.02856	+-				Postprandial triglyceride response	32603185	Ibi D	2020-06-30	Circ Genom Precis Med	Genome-wide Association Study of the Postprandial Triglyceride Response Yields Common Genetic Variation in Hepatic Lipase (LIPC).	5,630 individuals	NA	FAF1	0	3e-06
rs10888690	1	50960521	T	C	0.5949	-0.0085	0.0034	0.01117	--				Male-pattern baldness	30573740	Yap CX	2018-12-20	Nat Commun	Dissection of genetic variation and evidence for pleiotropy in male pattern baldness.	205,327 European ancestry males	NA	FAF1	0	4e-41
rs10888696	1	51016603	A	G	0.4308	0.0081	0.0033	0.01586	++				Subcortical volume (MOSTest)	32665545	van der Meer D	2020-07-14	Nat Commun	Understanding the genetic determinants of the brain with MOSTest.	26,502 European ancestry individuals	NA	FAF1	0	2e-20
rs10888696	1	51016603	A	G	0.4308	0.0081	0.0033	0.01586	++				Hippocampal tail volume (corrected for total hippocampal volume)	30279459	van der Meer D	2018-10-02	Mol Psychiatry	Brain scans from 21,297 individuals reveal the genetic architecture of hippocampal subfield volumes.	21,297 European ancestry individuals	NA	FAF1	0	4e-10
rs10888700	1	51086337	T	C	0.5693	-0.008	0.0033	0.01673	--				Urate levels	33356394	Gill D	2020-12-28	Hypertension	Urate, Blood Pressure, and Cardiovascular Disease: Evidence From Mendelian Randomization and Meta-Analysis of Clinical Trials.	454,183 European ancestry individuals	NA	FAF1	0	3e-21
rs7515597	1	51159347	T	C	0.4015	0.0095	0.0034	0.00487	++				Brain region volumes	31676860	Zhao B	2019-11-01	Nat Genet	Genome-wide association analysis of 19,629 individuals identifies variants influencing regional brain volumes and refines their genetic co-architecture with cognitive and mental health traits.	19,629 British ancestry individuals	NA	FAF1	0	4e-09
rs11205761	1	51183257	T	C	0.5983	-0.0097	0.0034	0.004099	--				Subcortical volume (min-P)	32665545	van der Meer D	2020-07-14	Nat Commun	Understanding the genetic determinants of the brain with MOSTest.	26,502 European ancestry individuals	NA	FAF1	0	2e-11
rs35072907	1	51189556	C	G	0.4523	-0.0073	0.0033	0.02826	--				Type 2 diabetes	26818947	Imamura M	2016-01-28	Nat Commun	Genome-wide association studies in the Japanese population identify seven novel loci for type 2 diabetes.	15,463 Japanese ancestry cases, 26,183 Japanese ancestry controls	20,490 East Asian ancestry cases, 22,922 East Asian ancestry controls, 38,947 European ancestry cases, 121,903 European ancestry controls, 10,587 South Asian ancestry cases, 14,378 South Asian ancestry controls, 3,848 Mexican/Latino cases, 4,366 Mexican/Latino controls	FAF1	0	1e-07
rs28787109	1	51218695	A	G	0.3991	0.0097	0.0034	0.004048	++				Brain region volumes	31676860	Zhao B	2019-11-01	Nat Genet	Genome-wide association analysis of 19,629 individuals identifies variants influencing regional brain volumes and refines their genetic co-architecture with cognitive and mental health traits.	19,629 British ancestry individuals	NA	FAF1	0	2e-08
rs1416685	1	51243374	C	G	0.4054	0.0084	0.0034	0.01273	++				Peak expiratory flow	30804560	Shrine N	2019-02-25	Nat Genet	New genetic signals for lung function highlight pathways and chronic obstructive pulmonary disease associations across multiple ancestries.	321,047 European ancestry individuals	24,218 European ancestry individuals	FAF1	0	1e-37
rs58432198	1	51256091	T	C	0.1181	0.0104	0.0052	0.0433	++				Brain region volumes	31676860	Zhao B	2019-11-01	Nat Genet	Genome-wide association analysis of 19,629 individuals identifies variants influencing regional brain volumes and refines their genetic co-architecture with cognitive and mental health traits.	19,629 British ancestry individuals	NA	FAF1	0	1e-08
rs58432198	1	51256091	T	C	0.1181	0.0104	0.0052	0.0433	++				Type 2 diabetes	30718926	Suzuki K	2019-02-04	Nat Genet	Identification of 28 new susceptibility loci for type 2 diabetes in the Japanese population.	36,614 Japanese ancestry cases, 155,150 Japanese ancestry controls	NA	FAF1	0	3e-09
rs58432198	1	51256091	T	C	0.1181	0.0104	0.0052	0.0433	++				Type 2 diabetes	30297969	Mahajan A	2018-10-08	Nat Genet	Fine-mapping type 2 diabetes loci to single-variant resolution using high-density imputation and islet-specific epigenome maps.	74,124 European ancestry cases, 824,006 European ancestry controls	NA	FAF1	0	2e-10
rs58432198	1	51256091	T	C	0.1181	0.0104	0.0052	0.0433	++				Type 2 diabetes	30595370	Kichaev G	2018-12-27	Am J Hum Genet	Leveraging Polygenic Functional Enrichment to Improve GWAS Power.	approximately 459,000 European ancestry individuals	NA	FAF1	0	2e-07
rs11583886	1	51451499	A	G	0.3147	0.0075	0.0036	0.03618	+-				Thyroid stimulating hormone levels	32769997	Zhou W	2020-08-07	Nat Commun	GWAS of thyroid stimulating hormone highlights pleiotropic effects and inverse association with thyroid cancer.	119,715 European ancestry individuals	NA	CDKN2C - MIR4421	1	4e-12
rs6588396	1	51464565	T	C	0.5789	-0.0079	0.0033	0.01763	--				Male-pattern baldness	28196072	Hagenaars SP	2017-02-14	PLoS Genet	Genetic prediction of male pattern baldness.	52,874 British ancestry males	NA	CDKN2C - MIR4421	1	2e-09
rs11588271	1	51470242	A	G	0.3219	0.0072	0.0035	0.04291	+-				QRS duration	30012220	Prins BP	2018-07-17	Genome Biol	Exome-chip meta-analysis identifies novel loci associated with cardiac conduction, including ADAMTS6.	up to 77,898 European ancestry individuals, up to 7,695 African American individuals	up to 111,874 European ancestry individuals	CDKN2C - MIR4421	1	1e-20
rs35311109	1	51478336	A	T	0.347	0.0079	0.0035	0.02467	+-				Self-reported math ability (MTAG)	30038396	Lee JJ	2018-07-23	Nat Genet	Gene discovery and polygenic prediction from a genome-wide association study of educational attainment in 1.1 million individuals.	670,471 European ancestry individuals	NA	CDKN2C - MIR4421	1	2e-08
rs35311109	1	51478336	A	T	0.347	0.0079	0.0035	0.02467	+-				Red blood cell count	32888494	Vuckovic D	2020-09-01	Cell	The Polygenic and Monogenic Basis of Blood Traits and Diseases.	408,112 British individuals	NA	CDKN2C - MIR4421	1	4e-10
rs35311109	1	51478336	A	T	0.347	0.0079	0.0035	0.02467	+-				Red blood cell count	32888493	Chen MH	2020-09-01	Cell	Trans-ethnic and Ancestry-Specific Blood-Cell Genetics in 746,667 Individuals from 5 Global Populations.	545,203 European ancestry individuals	NA	CDKN2C - MIR4421	1	1e-13
rs6656199	1	51539890	T	C	0.8866	-0.013	0.0052	0.01305	--				Brain region volumes	31676860	Zhao B	2019-11-01	Nat Genet	Genome-wide association analysis of 19,629 individuals identifies variants influencing regional brain volumes and refines their genetic co-architecture with cognitive and mental health traits.	19,629 British ancestry individuals	NA	MIR6500 - C1orf185	1	4e-10
rs6656199	1	51539890	T	C	0.8866	-0.013	0.0052	0.01305	--				Brain region volumes	31676860	Zhao B	2019-11-01	Nat Genet	Genome-wide association analysis of 19,629 individuals identifies variants influencing regional brain volumes and refines their genetic co-architecture with cognitive and mental health traits.	19,629 British ancestry individuals	NA	MIR6500 - C1orf185	1	2e-09
rs12072311	1	51572465	C	G	0.0528	0.0175	0.0076	0.02158	+?				Brain region volumes	31676860	Zhao B	2019-11-01	Nat Genet	Genome-wide association analysis of 19,629 individuals identifies variants influencing regional brain volumes and refines their genetic co-architecture with cognitive and mental health traits.	19,629 British ancestry individuals	NA	C1orf185	0	3e-14
rs12072311	1	51572465	C	G	0.0528	0.0175	0.0076	0.02158	+?				Brain region volumes	31676860	Zhao B	2019-11-01	Nat Genet	Genome-wide association analysis of 19,629 individuals identifies variants influencing regional brain volumes and refines their genetic co-architecture with cognitive and mental health traits.	19,629 British ancestry individuals	NA	C1orf185	0	2e-13
rs5174	1	53712727	T	C	0.4128	-0.009	0.0033	0.007306	-+				General risk tolerance (MTAG)	30643258	Karlsson Linner R	2019-01-14	Nat Genet	Genome-wide association analyses of risk tolerance and risky behaviors in over 1 million individuals identify hundreds of loci and shared genetic influences.	975,353 European ancestry individuals	NA	LRP8	0	1e-08
rs10788951	1	53734998	A	T	0.4167	-0.0088	0.0033	0.00844	-+				Educational attainment (MTAG)	30038396	Lee JJ	2018-07-23	Nat Genet	Gene discovery and polygenic prediction from a genome-wide association study of educational attainment in 1.1 million individuals.	1,311,438 European ancestry individuals	NA	LRP8	0	1e-10
rs11206132	1	53739185	A	G	0.4269	-0.009	0.0033	0.006555	-+				Brain morphology (MOSTest)	32665545	van der Meer D	2020-07-14	Nat Commun	Understanding the genetic determinants of the brain with MOSTest.	26,502 European ancestry individuals	NA	LRP8	0	4e-11
rs6696068	1	53740797	T	G	0.3875	-0.0069	0.0034	0.04211	-+				Educational attainment (years of education)	30038396	Lee JJ	2018-07-23	Nat Genet	Gene discovery and polygenic prediction from a genome-wide association study of educational attainment in 1.1 million individuals.	up to 1,131,881 European ancestry individuals	NA	LRP8	0	1e-09
rs114313448	1	53958187	A	G	0.9914	-0.0481	0.019	0.01133	-?				DNA methylation variation (age effect)	30348214	Zhang Q	2018-10-22	Genome Med	Genotype effects contribute to variation in longitudinal methylome patterns in older people.	Up to 954 individuals	NA	DMRTB1 - GLIS1	1	1e-08
rs2495504	1	55485796	T	C	0.7209	-0.0079	0.0037	0.03158	--				Total cholesterol levels	29507422	Hoffmann TJ	2018-03-05	Nat Genet	A large electronic-health-record-based genome-wide study of serum lipids.	76,627 European ancestry individuals, 7,795 Hispanic individuals, 6,855 East Asian ancestry individuals, 2,958 African American individuals, 439 South Asian ancestry individuals	NA	BSND - PCSK9	1	2e-06
rs2495504	1	55485796	T	C	0.7209	-0.0079	0.0037	0.03158	--				Low density lipoprotein cholesterol levels	29507422	Hoffmann TJ	2018-03-05	Nat Genet	A large electronic-health-record-based genome-wide study of serum lipids.	76,627 European ancestry individuals, 7,795 Hispanic individuals, 6,855 East Asian ancestry individuals, 2,958 African American individuals, 439 South Asian ancestry individuals	NA	BSND - PCSK9	1	1e-08
rs11591147	1	55505647	T	G	0.0177	-0.0256	0.0125	0.0408	-+				Serum metabolite levels	31636271	Gallois A	2019-10-21	Nat Commun	A comprehensive study of metabolite genetics reveals strong pleiotropy and heterogeneity across time and context.	6,263 Finnish ancestry men	NA	PCSK9	0	2e-13
rs11591147	1	55505647	T	G	0.0177	-0.0256	0.0125	0.0408	-+				Serum metabolite levels	31636271	Gallois A	2019-10-21	Nat Commun	A comprehensive study of metabolite genetics reveals strong pleiotropy and heterogeneity across time and context.	6,263 Finnish ancestry men	NA	PCSK9	0	4e-06
rs11591147	1	55505647	T	G	0.0177	-0.0256	0.0125	0.0408	-+				LDL cholesterol levels	30926973	Bentley AR	2019-03-29	Nat Genet	Multi-ancestry genome-wide gene-smoking interaction study of 387,272 individuals identifies new loci associated with serum lipids.	up to 23,353 African ancestry individuals, 13,171 Asian ancestry individuals, up to 82,522 European ancestry individuals, 6,646 Hispanic individuals	NA	PCSK9	0	1e-51
rs11591147	1	55505647	T	G	0.0177	-0.0256	0.0125	0.0408	-+				Serum metabolite levels (CMS)	31636271	Gallois A	2019-10-21	Nat Commun	A comprehensive study of metabolite genetics reveals strong pleiotropy and heterogeneity across time and context.	6,263 Finnish ancestry men	NA	PCSK9	0	4e-20
rs11591147	1	55505647	T	G	0.0177	-0.0256	0.0125	0.0408	-+				Apolipoprotein B levels	32203549	Richardson TG	2020-03-23	PLoS Med	Evaluating the relationship between circulating lipoprotein lipids and apolipoproteins with risk of coronary heart disease: A multivariable Mendelian randomisation analysis.	439,214 European ancestry individuals	NA	PCSK9	0	3e-307
rs11591147	1	55505647	T	G	0.0177	-0.0256	0.0125	0.0408	-+				Serum metabolite levels (CMS)	31636271	Gallois A	2019-10-21	Nat Commun	A comprehensive study of metabolite genetics reveals strong pleiotropy and heterogeneity across time and context.	6,263 Finnish ancestry men	NA	PCSK9	0	2e-17
rs11591147	1	55505647	T	G	0.0177	-0.0256	0.0125	0.0408	-+				Serum metabolite levels (CMS)	31636271	Gallois A	2019-10-21	Nat Commun	A comprehensive study of metabolite genetics reveals strong pleiotropy and heterogeneity across time and context.	6,263 Finnish ancestry men	NA	PCSK9	0	2e-21
rs11591147	1	55505647	T	G	0.0177	-0.0256	0.0125	0.0408	-+				LDL cholesterol levels	32203549	Richardson TG	2020-03-23	PLoS Med	Evaluating the relationship between circulating lipoprotein lipids and apolipoproteins with risk of coronary heart disease: A multivariable Mendelian randomisation analysis.	440,546 European ancestry individuals	NA	PCSK9	0	2e-307
rs11591147	1	55505647	T	G	0.0177	-0.0256	0.0125	0.0408	-+				Serum metabolite levels (CMS)	31636271	Gallois A	2019-10-21	Nat Commun	A comprehensive study of metabolite genetics reveals strong pleiotropy and heterogeneity across time and context.	6,263 Finnish ancestry men	NA	PCSK9	0	1e-24
rs11591147	1	55505647	T	G	0.0177	-0.0256	0.0125	0.0408	-+				LDL cholesterol levels x alcohol consumption (regular vs non-regular drinkers) interaction (2df)	30698716	de Vries PS	2019-01-29	Am J Epidemiol	Multi-Ancestry Genome-Wide Association Study of Lipid Levels Incorporating Gene-Alcohol Interactions.	44,831 European ancestry regular drinkers, 3,976 African American regular drinkers, 1,288 Asian ancestry regular drinkers, 827 Hispanic regular drinkers, 11,674 European ancestry non-regular drinkers, 5,894 African American non-regular drinkers, 1,203 Asian ancestry non-regular drinkers, 1,701 Hispanic non-regular drinkers	71,281 European ancestry regular drinkers, 711 African American or Afro-Caribbean regular drinkers, 35,088 Asian ancestry regular drinkers, 3,742 Hispanic regular drinkers, 36,267 European ancestry non-regular drinkers, 1,317 African American or Afro-Caribbean non-regular drinkers, 6,152 Asian ancestry non-regular drinkers, 2,880 Hispanic non-regular drinkers	PCSK9	0	4e-171
rs11591147	1	55505647	T	G	0.0177	-0.0256	0.0125	0.0408	-+				Serum metabolite levels (CMS)	31636271	Gallois A	2019-10-21	Nat Commun	A comprehensive study of metabolite genetics reveals strong pleiotropy and heterogeneity across time and context.	6,263 Finnish ancestry men	NA	PCSK9	0	4e-16
rs11591147	1	55505647	T	G	0.0177	-0.0256	0.0125	0.0408	-+				Serum metabolite levels (CMS)	31636271	Gallois A	2019-10-21	Nat Commun	A comprehensive study of metabolite genetics reveals strong pleiotropy and heterogeneity across time and context.	6,263 Finnish ancestry men	NA	PCSK9	0	3e-17
rs11591147	1	55505647	T	G	0.0177	-0.0256	0.0125	0.0408	-+				LDL cholesterol levels x alcohol consumption (drinkers vs non-drinkers) interaction (2df)	30698716	de Vries PS	2019-01-29	Am J Epidemiol	Multi-Ancestry Genome-Wide Association Study of Lipid Levels Incorporating Gene-Alcohol Interactions.	56,505 European ancestry current drinkers, 9,870 African American current drinkers, 2,491 Asian ancestry current drinkers, 2,528 Hispanic current drinkers, 33,388 European ancestry non-drinkers, 11,119 African American non-drinkers, 9,959 Asian ancestry non-drinkers, 1,466 Hispanic non-drinkers	107,548 European ancestry current drinkers, 2,028 African American or Afro-Caribbean current drinkers, 41,240 Asian ancestry current drinkers, 6,622 Hispanic individuals, 1,984 Brazilian ancestry individuals, 29,438 European ancestry non-drinkers, 2,447 African American or Afro-Caribbean non-drinkers, 67,191 Asian ancestry non-drinkers, 7,092 Hispanic non-drinkers, 1,668 Brazilian ancestry non-dr…	PCSK9	0	2e-175
rs11591147	1	55505647	T	G	0.0177	-0.0256	0.0125	0.0408	-+				Serum metabolite levels (CMS)	31636271	Gallois A	2019-10-21	Nat Commun	A comprehensive study of metabolite genetics reveals strong pleiotropy and heterogeneity across time and context.	6,263 Finnish ancestry men	NA	PCSK9	0	2e-19
rs11591147	1	55505647	T	G	0.0177	-0.0256	0.0125	0.0408	-+				LDL cholesterol	18193044	Kathiresan S	2008-01-13	Nat Genet	Six new loci associated with blood low-density lipoprotein cholesterol, high-density lipoprotein cholesterol or triglycerides in humans.	2,758 European ancestry individuals	18,544 European ancestry individuals	PCSK9	0	2e-44
rs11591147	1	55505647	T	G	0.0177	-0.0256	0.0125	0.0408	-+				Serum metabolite levels (CMS)	31636271	Gallois A	2019-10-21	Nat Commun	A comprehensive study of metabolite genetics reveals strong pleiotropy and heterogeneity across time and context.	6,263 Finnish ancestry men	NA	PCSK9	0	3e-13
rs11591147	1	55505647	T	G	0.0177	-0.0256	0.0125	0.0408	-+				Low density lipoprotein cholesterol levels	32154731	Ripatti P	2020-03-10	Circ Genom Precis Med	Polygenic Hyperlipidemias and Coronary Artery Disease Risk.	324,708 British ancestry individuals	NA	PCSK9	0	3e-307
rs11591147	1	55505647	T	G	0.0177	-0.0256	0.0125	0.0408	-+				Coronary artery disease	30104761	Zhou W	2018-08-13	Nat Genet	Efficiently controlling for case-control imbalance and sample relatedness in large-scale genetic association studies.	31,355 European ancestry cases, 377,103 European ancestry controls	NA	PCSK9	0	2e-12
rs11591147	1	55505647	T	G	0.0177	-0.0256	0.0125	0.0408	-+				Serum metabolite levels	31636271	Gallois A	2019-10-21	Nat Commun	A comprehensive study of metabolite genetics reveals strong pleiotropy and heterogeneity across time and context.	6,263 Finnish ancestry men	NA	PCSK9	0	3e-06
rs11591147	1	55505647	T	G	0.0177	-0.0256	0.0125	0.0408	-+				Serum metabolite levels	31636271	Gallois A	2019-10-21	Nat Commun	A comprehensive study of metabolite genetics reveals strong pleiotropy and heterogeneity across time and context.	6,263 Finnish ancestry men	NA	PCSK9	0	2e-07
rs11591147	1	55505647	T	G	0.0177	-0.0256	0.0125	0.0408	-+				Serum metabolite levels (CMS)	31636271	Gallois A	2019-10-21	Nat Commun	A comprehensive study of metabolite genetics reveals strong pleiotropy and heterogeneity across time and context.	6,263 Finnish ancestry men	NA	PCSK9	0	2e-18
rs11591147	1	55505647	T	G	0.0177	-0.0256	0.0125	0.0408	-+				Serum 25-Hydroxyvitamin D levels	32242144	Revez JA	2020-04-02	Nat Commun	Genome-wide association study identifies 143 loci associated with 25 hydroxyvitamin D concentration.	417,580 European ancestry individuals	NA	PCSK9	0	4e-10
rs11591147	1	55505647	T	G	0.0177	-0.0256	0.0125	0.0408	-+				Serum metabolite levels	31636271	Gallois A	2019-10-21	Nat Commun	A comprehensive study of metabolite genetics reveals strong pleiotropy and heterogeneity across time and context.	6,263 Finnish ancestry men	NA	PCSK9	0	3e-08
rs11591147	1	55505647	T	G	0.0177	-0.0256	0.0125	0.0408	-+				Serum metabolite levels (CMS)	31636271	Gallois A	2019-10-21	Nat Commun	A comprehensive study of metabolite genetics reveals strong pleiotropy and heterogeneity across time and context.	6,263 Finnish ancestry men	NA	PCSK9	0	4e-10
rs11591147	1	55505647	T	G	0.0177	-0.0256	0.0125	0.0408	-+				Serum metabolite levels (CMS)	31636271	Gallois A	2019-10-21	Nat Commun	A comprehensive study of metabolite genetics reveals strong pleiotropy and heterogeneity across time and context.	6,263 Finnish ancestry men	NA	PCSK9	0	4e-17
rs11591147	1	55505647	T	G	0.0177	-0.0256	0.0125	0.0408	-+				LDL cholesterol levels x alcohol consumption (regular vs non-regular drinkers) interaction (2df)	30698716	de Vries PS	2019-01-29	Am J Epidemiol	Multi-Ancestry Genome-Wide Association Study of Lipid Levels Incorporating Gene-Alcohol Interactions.	44,831 European ancestry regular drinkers, 3,976 African American regular drinkers, 1,288 Asian ancestry regular drinkers, 827 Hispanic regular drinkers, 11,674 European ancestry non-regular drinkers, 5,894 African American non-regular drinkers, 1,203 Asian ancestry non-regular drinkers, 1,701 Hispanic non-regular drinkers	71,281 European ancestry regular drinkers, 711 African American or Afro-Caribbean regular drinkers, 35,088 Asian ancestry regular drinkers, 3,742 Hispanic regular drinkers, 36,267 European ancestry non-regular drinkers, 1,317 African American or Afro-Caribbean non-regular drinkers, 6,152 Asian ancestry non-regular drinkers, 2,880 Hispanic non-regular drinkers	PCSK9	0	3e-176
rs11591147	1	55505647	T	G	0.0177	-0.0256	0.0125	0.0408	-+				Serum metabolite levels (CMS)	31636271	Gallois A	2019-10-21	Nat Commun	A comprehensive study of metabolite genetics reveals strong pleiotropy and heterogeneity across time and context.	6,263 Finnish ancestry men	NA	PCSK9	0	1e-16
rs11591147	1	55505647	T	G	0.0177	-0.0256	0.0125	0.0408	-+				Serum metabolite levels (CMS)	31636271	Gallois A	2019-10-21	Nat Commun	A comprehensive study of metabolite genetics reveals strong pleiotropy and heterogeneity across time and context.	6,263 Finnish ancestry men	NA	PCSK9	0	3e-16
rs11591147	1	55505647	T	G	0.0177	-0.0256	0.0125	0.0408	-+				Apolipoprotein A1 levels	32203549	Richardson TG	2020-03-23	PLoS Med	Evaluating the relationship between circulating lipoprotein lipids and apolipoproteins with risk of coronary heart disease: A multivariable Mendelian randomisation analysis.	393,193 European ancestry individuals	NA	PCSK9	0	1e-12
rs11591147	1	55505647	T	G	0.0177	-0.0256	0.0125	0.0408	-+				Low density lipoprotein cholesterol levels	33339817	Nielsen JB	2020-12-18	Nat Commun	Loss-of-function genomic variants highlight potential therapeutic targets for cardiovascular disease.	76,081 European ancestry individuals, 127,395 Japanese ancestry individuals	NA	PCSK9	0	2e-67
rs11591147	1	55505647	T	G	0.0177	-0.0256	0.0125	0.0408	-+				Serum metabolite levels (CMS)	31636271	Gallois A	2019-10-21	Nat Commun	A comprehensive study of metabolite genetics reveals strong pleiotropy and heterogeneity across time and context.	6,263 Finnish ancestry men	NA	PCSK9	0	2e-16
rs11591147	1	55505647	T	G	0.0177	-0.0256	0.0125	0.0408	-+				Serum metabolite levels	31636271	Gallois A	2019-10-21	Nat Commun	A comprehensive study of metabolite genetics reveals strong pleiotropy and heterogeneity across time and context.	6,263 Finnish ancestry men	NA	PCSK9	0	1e-06
rs11591147	1	55505647	T	G	0.0177	-0.0256	0.0125	0.0408	-+				Serum metabolite levels	31636271	Gallois A	2019-10-21	Nat Commun	A comprehensive study of metabolite genetics reveals strong pleiotropy and heterogeneity across time and context.	6,263 Finnish ancestry men	NA	PCSK9	0	1e-08
rs11591147	1	55505647	T	G	0.0177	-0.0256	0.0125	0.0408	-+				Serum metabolite levels (CMS)	31636271	Gallois A	2019-10-21	Nat Commun	A comprehensive study of metabolite genetics reveals strong pleiotropy and heterogeneity across time and context.	6,263 Finnish ancestry men	NA	PCSK9	0	4e-23
rs11591147	1	55505647	T	G	0.0177	-0.0256	0.0125	0.0408	-+				Serum metabolite levels	31636271	Gallois A	2019-10-21	Nat Commun	A comprehensive study of metabolite genetics reveals strong pleiotropy and heterogeneity across time and context.	6,263 Finnish ancestry men	NA	PCSK9	0	1e-09
rs11591147	1	55505647	T	G	0.0177	-0.0256	0.0125	0.0408	-+				Serum metabolite levels	31636271	Gallois A	2019-10-21	Nat Commun	A comprehensive study of metabolite genetics reveals strong pleiotropy and heterogeneity across time and context.	6,263 Finnish ancestry men	NA	PCSK9	0	2e-06
rs11591147	1	55505647	T	G	0.0177	-0.0256	0.0125	0.0408	-+				Coronary artery disease	29212778	van der Harst P	2017-12-06	Circ Res	Identification of 64 Novel Genetic Loci Provides an Expanded View on the Genetic Architecture of Coronary Artery Disease.	up to 122,733 cases, up to 424,528 controls	NA	PCSK9	0	2e-22
rs11591147	1	55505647	T	G	0.0177	-0.0256	0.0125	0.0408	-+				Serum metabolite levels (CMS)	31636271	Gallois A	2019-10-21	Nat Commun	A comprehensive study of metabolite genetics reveals strong pleiotropy and heterogeneity across time and context.	6,263 Finnish ancestry men	NA	PCSK9	0	3e-21
rs11591147	1	55505647	T	G	0.0177	-0.0256	0.0125	0.0408	-+				Myocardial infarction	33532862	Hartiala JA	2021-02-03	Eur Heart J	Genome-wide analysis identifies novel susceptibility loci for myocardial infarction.	14,825 European ancestry cases, 44,000 European and unknown ancestry cases, 2,680 cases, 380,970 European ancestry controls, 123,504 European and unknown ancestry controls, 73,242 controls	NA	PCSK9	0	2e-16
rs11591147	1	55505647	T	G	0.0177	-0.0256	0.0125	0.0408	-+				Serum metabolite levels	31636271	Gallois A	2019-10-21	Nat Commun	A comprehensive study of metabolite genetics reveals strong pleiotropy and heterogeneity across time and context.	6,263 Finnish ancestry men	NA	PCSK9	0	2e-13
rs11591147	1	55505647	T	G	0.0177	-0.0256	0.0125	0.0408	-+				Cardiovascular disease	30595370	Kichaev G	2018-12-27	Am J Hum Genet	Leveraging Polygenic Functional Enrichment to Improve GWAS Power.	approximately 459,000 European ancestry individuals	NA	PCSK9	0	1e-11
rs11591147	1	55505647	T	G	0.0177	-0.0256	0.0125	0.0408	-+				Serum metabolite levels (CMS)	31636271	Gallois A	2019-10-21	Nat Commun	A comprehensive study of metabolite genetics reveals strong pleiotropy and heterogeneity across time and context.	6,263 Finnish ancestry men	NA	PCSK9	0	1e-24
rs11591147	1	55505647	T	G	0.0177	-0.0256	0.0125	0.0408	-+				Serum metabolite levels	31636271	Gallois A	2019-10-21	Nat Commun	A comprehensive study of metabolite genetics reveals strong pleiotropy and heterogeneity across time and context.	6,263 Finnish ancestry men	NA	PCSK9	0	2e-08
rs11591147	1	55505647	T	G	0.0177	-0.0256	0.0125	0.0408	-+				Total cholesterol levels	33339817	Nielsen JB	2020-12-18	Nat Commun	Loss-of-function genomic variants highlight potential therapeutic targets for cardiovascular disease.	76,081 European ancestry individuals, 127,395 Japanese ancestry individuals	NA	PCSK9	0	2e-59
rs11591147	1	55505647	T	G	0.0177	-0.0256	0.0125	0.0408	-+				Serum metabolite levels (CMS)	31636271	Gallois A	2019-10-21	Nat Commun	A comprehensive study of metabolite genetics reveals strong pleiotropy and heterogeneity across time and context.	6,263 Finnish ancestry men	NA	PCSK9	0	4e-12
rs11591147	1	55505647	T	G	0.0177	-0.0256	0.0125	0.0408	-+				Coronary artery disease	29212778	van der Harst P	2017-12-06	Circ Res	Identification of 64 Novel Genetic Loci Provides an Expanded View on the Genetic Architecture of Coronary Artery Disease.	34,541 cases, 261,984 controls	88,192 cases, 162,544 controls	PCSK9	0	2e-25
rs11591147	1	55505647	T	G	0.0177	-0.0256	0.0125	0.0408	-+				LDL cholesterol	24507774	Peloso GM	2014-02-01	Am J Hum Genet	Association of low-frequency and rare coding-sequence variants with blood lipids and coronary heart disease in 56,000 whites and blacks.	up to 42,208 European ancestry individuals, up to 14,330 African ancestry individuals	NA	PCSK9	0	3e-59
rs11591147	1	55505647	T	G	0.0177	-0.0256	0.0125	0.0408	-+				Serum metabolite levels (CMS)	31636271	Gallois A	2019-10-21	Nat Commun	A comprehensive study of metabolite genetics reveals strong pleiotropy and heterogeneity across time and context.	6,263 Finnish ancestry men	NA	PCSK9	0	1e-18
rs11591147	1	55505647	T	G	0.0177	-0.0256	0.0125	0.0408	-+				Serum metabolite levels	31636271	Gallois A	2019-10-21	Nat Commun	A comprehensive study of metabolite genetics reveals strong pleiotropy and heterogeneity across time and context.	6,263 Finnish ancestry men	NA	PCSK9	0	4e-09
rs11591147	1	55505647	T	G	0.0177	-0.0256	0.0125	0.0408	-+				Serum metabolite levels	31636271	Gallois A	2019-10-21	Nat Commun	A comprehensive study of metabolite genetics reveals strong pleiotropy and heterogeneity across time and context.	6,263 Finnish ancestry men	NA	PCSK9	0	2e-10
rs11591147	1	55505647	T	G	0.0177	-0.0256	0.0125	0.0408	-+				Serum metabolite levels (CMS)	31636271	Gallois A	2019-10-21	Nat Commun	A comprehensive study of metabolite genetics reveals strong pleiotropy and heterogeneity across time and context.	6,263 Finnish ancestry men	NA	PCSK9	0	1e-16
rs11591147	1	55505647	T	G	0.0177	-0.0256	0.0125	0.0408	-+				LDL cholesterol	25961943	Surakka I	2015-05-11	Nat Genet	The impact of low-frequency and rare variants on lipid levels.	up 62,166 European ancestry individuals	NA	PCSK9	0	2e-92
rs11591147	1	55505647	T	G	0.0177	-0.0256	0.0125	0.0408	-+				Low density lipoprotein cholesterol levels	31217584	Wojcik GL	2019-06-19	Nature	Genetic analyses of diverse populations improves discovery for complex traits.	9,720 African American individuals, 17,373 Hispanic/Latino individuals, 2,316 Asian ancestry individuals, 1,900 Native Hawaiian ancestry individuals, 591 Native American ancestry individuals, 321 individuals	NA	PCSK9	0	4e-32
rs11591147	1	55505647	T	G	0.0177	-0.0256	0.0125	0.0408	-+				Serum metabolite levels	31636271	Gallois A	2019-10-21	Nat Commun	A comprehensive study of metabolite genetics reveals strong pleiotropy and heterogeneity across time and context.	6,263 Finnish ancestry men	NA	PCSK9	0	3e-06
rs11591147	1	55505647	T	G	0.0177	-0.0256	0.0125	0.0408	-+				Coronary artery disease	29212778	van der Harst P	2017-12-06	Circ Res	Identification of 64 Novel Genetic Loci Provides an Expanded View on the Genetic Architecture of Coronary Artery Disease.	88,192 cases, 162,544 controls	34,541 cases, 261,984 controls	PCSK9	0	2e-25
rs11591147	1	55505647	T	G	0.0177	-0.0256	0.0125	0.0408	-+				Serum metabolite levels	31636271	Gallois A	2019-10-21	Nat Commun	A comprehensive study of metabolite genetics reveals strong pleiotropy and heterogeneity across time and context.	6,263 Finnish ancestry men	NA	PCSK9	0	1e-06
rs11591147	1	55505647	T	G	0.0177	-0.0256	0.0125	0.0408	-+				LDL cholesterol	30275531	Klarin D	2018-10-01	Nat Genet	Genetics of blood lipids among ~300,000 multi-ethnic participants of the Million Veteran Program.	215,551 European ancestry individuals, 57,332 African American individuals, 24,743 Hispanic individuals	Up to 319,677 individuals	PCSK9	0	3e-257
rs11591147	1	55505647	T	G	0.0177	-0.0256	0.0125	0.0408	-+				Serum metabolite levels (CMS)	31636271	Gallois A	2019-10-21	Nat Commun	A comprehensive study of metabolite genetics reveals strong pleiotropy and heterogeneity across time and context.	6,263 Finnish ancestry men	NA	PCSK9	0	1e-12
rs11591147	1	55505647	T	G	0.0177	-0.0256	0.0125	0.0408	-+				LDL cholesterol levels in current drinkers	30698716	de Vries PS	2019-01-29	Am J Epidemiol	Multi-Ancestry Genome-Wide Association Study of Lipid Levels Incorporating Gene-Alcohol Interactions.	56,505 European ancestry individuals, 9,870 African American individuals, 2,491 Asian ancestry individuals, 2,528 Hispanic individuals	107,548 European ancestry individuals, 2,028 African American or Afro-Caribbean individuals, 41,240 Asian ancestry individuals, 6,622 Hispanic individuals, 1,984 Brazilian ancestry individuals	PCSK9	0	1e-101
rs11591147	1	55505647	T	G	0.0177	-0.0256	0.0125	0.0408	-+				Serum metabolite levels (CMS)	31636271	Gallois A	2019-10-21	Nat Commun	A comprehensive study of metabolite genetics reveals strong pleiotropy and heterogeneity across time and context.	6,263 Finnish ancestry men	NA	PCSK9	0	4e-22
rs11591147	1	55505647	T	G	0.0177	-0.0256	0.0125	0.0408	-+				LDL cholesterol levels in current drinkers	30698716	de Vries PS	2019-01-29	Am J Epidemiol	Multi-Ancestry Genome-Wide Association Study of Lipid Levels Incorporating Gene-Alcohol Interactions.	56,505 European ancestry individuals, 9,870 African American individuals, 2,491 Asian ancestry individuals, 2,528 Hispanic individuals	107,548 European ancestry individuals, 2,028 African American or Afro-Caribbean individuals, 41,240 Asian ancestry individuals, 6,622 Hispanic individuals, 1,984 Brazilian ancestry individuals	PCSK9	0	2e-97
rs11591147	1	55505647	T	G	0.0177	-0.0256	0.0125	0.0408	-+				Serum metabolite levels	31636271	Gallois A	2019-10-21	Nat Commun	A comprehensive study of metabolite genetics reveals strong pleiotropy and heterogeneity across time and context.	6,263 Finnish ancestry men	NA	PCSK9	0	4e-13
rs11591147	1	55505647	T	G	0.0177	-0.0256	0.0125	0.0408	-+				Metabolite levels (lipoprotein measures)	27005778	Kettunen J	2016-03-23	Nat Commun	Genome-wide study for circulating metabolites identifies 62 loci and reveals novel systemic effects of LPA.	2,118 Erasmus Rucphen (founder/genetic isolate), 22,807 European ancestry individuals	NA	PCSK9	0	3e-61
rs11591147	1	55505647	T	G	0.0177	-0.0256	0.0125	0.0408	-+				Serum metabolite levels	31636271	Gallois A	2019-10-21	Nat Commun	A comprehensive study of metabolite genetics reveals strong pleiotropy and heterogeneity across time and context.	6,263 Finnish ancestry men	NA	PCSK9	0	4e-10
rs11591147	1	55505647	T	G	0.0177	-0.0256	0.0125	0.0408	-+				Serum metabolite levels	31636271	Gallois A	2019-10-21	Nat Commun	A comprehensive study of metabolite genetics reveals strong pleiotropy and heterogeneity across time and context.	6,263 Finnish ancestry men	NA	PCSK9	0	1e-13
rs11591147	1	55505647	T	G	0.0177	-0.0256	0.0125	0.0408	-+				Serum metabolite levels (CMS)	31636271	Gallois A	2019-10-21	Nat Commun	A comprehensive study of metabolite genetics reveals strong pleiotropy and heterogeneity across time and context.	6,263 Finnish ancestry men	NA	PCSK9	0	2e-14
rs11591147	1	55505647	T	G	0.0177	-0.0256	0.0125	0.0408	-+				Cholesterol, total	28270201	Nagy R	2017-03-07	Genome Med	Exploration of haplotype research consortium imputation for genome-wide association studies in 20,032 Generation Scotland participants.	19,259 British ancestry individuals from 6863 families.	NA	PCSK9	0	2e-17
rs11591147	1	55505647	T	G	0.0177	-0.0256	0.0125	0.0408	-+				Serum metabolite levels (CMS)	31636271	Gallois A	2019-10-21	Nat Commun	A comprehensive study of metabolite genetics reveals strong pleiotropy and heterogeneity across time and context.	6,263 Finnish ancestry men	NA	PCSK9	0	2e-13
rs11591147	1	55505647	T	G	0.0177	-0.0256	0.0125	0.0408	-+				Serum metabolite levels	31636271	Gallois A	2019-10-21	Nat Commun	A comprehensive study of metabolite genetics reveals strong pleiotropy and heterogeneity across time and context.	6,263 Finnish ancestry men	NA	PCSK9	0	4e-10
rs11591147	1	55505647	T	G	0.0177	-0.0256	0.0125	0.0408	-+				Serum metabolite levels (CMS)	31636271	Gallois A	2019-10-21	Nat Commun	A comprehensive study of metabolite genetics reveals strong pleiotropy and heterogeneity across time and context.	6,263 Finnish ancestry men	NA	PCSK9	0	4e-20
rs11591147	1	55505647	T	G	0.0177	-0.0256	0.0125	0.0408	-+				Serum metabolite levels	31636271	Gallois A	2019-10-21	Nat Commun	A comprehensive study of metabolite genetics reveals strong pleiotropy and heterogeneity across time and context.	6,263 Finnish ancestry men	NA	PCSK9	0	3e-06
rs11591147	1	55505647	T	G	0.0177	-0.0256	0.0125	0.0408	-+				Serum metabolite levels (CMS)	31636271	Gallois A	2019-10-21	Nat Commun	A comprehensive study of metabolite genetics reveals strong pleiotropy and heterogeneity across time and context.	6,263 Finnish ancestry men	NA	PCSK9	0	1e-10
rs11591147	1	55505647	T	G	0.0177	-0.0256	0.0125	0.0408	-+				Low density lipoprotein cholesterol levels	29507422	Hoffmann TJ	2018-03-05	Nat Genet	A large electronic-health-record-based genome-wide study of serum lipids.	76,627 European ancestry individuals, 7,795 Hispanic individuals, 6,855 East Asian ancestry individuals, 2,958 African American individuals, 439 South Asian ancestry individuals	NA	PCSK9	0	3e-12
rs11591147	1	55505647	T	G	0.0177	-0.0256	0.0125	0.0408	-+				Serum metabolite levels (CMS)	31636271	Gallois A	2019-10-21	Nat Commun	A comprehensive study of metabolite genetics reveals strong pleiotropy and heterogeneity across time and context.	6,263 Finnish ancestry men	NA	PCSK9	0	1e-17
rs11591147	1	55505647	T	G	0.0177	-0.0256	0.0125	0.0408	-+				Serum metabolite levels	31636271	Gallois A	2019-10-21	Nat Commun	A comprehensive study of metabolite genetics reveals strong pleiotropy and heterogeneity across time and context.	6,263 Finnish ancestry men	NA	PCSK9	0	4e-11
rs11591147	1	55505647	T	G	0.0177	-0.0256	0.0125	0.0408	-+				Serum metabolite levels	31636271	Gallois A	2019-10-21	Nat Commun	A comprehensive study of metabolite genetics reveals strong pleiotropy and heterogeneity across time and context.	6,263 Finnish ancestry men	NA	PCSK9	0	3e-08
rs11591147	1	55505647	T	G	0.0177	-0.0256	0.0125	0.0408	-+				Serum metabolite levels	31636271	Gallois A	2019-10-21	Nat Commun	A comprehensive study of metabolite genetics reveals strong pleiotropy and heterogeneity across time and context.	6,263 Finnish ancestry men	NA	PCSK9	0	4e-13
rs11591147	1	55505647	T	G	0.0177	-0.0256	0.0125	0.0408	-+				Serum metabolite levels	31636271	Gallois A	2019-10-21	Nat Commun	A comprehensive study of metabolite genetics reveals strong pleiotropy and heterogeneity across time and context.	6,263 Finnish ancestry men	NA	PCSK9	0	3e-10
rs11591147	1	55505647	T	G	0.0177	-0.0256	0.0125	0.0408	-+				Coronary artery disease (myocardial infarction, percutaneous transluminal coronary angioplasty, coronary artery bypass grafting, angina or chromic ischemic heart disease)	28714975	Nelson CP	2017-07-17	Nat Genet	Association analyses based on false discovery rate implicate new loci for coronary artery disease.	18,467 European and unknown ancestry cases, 45,264 European and unknown ancestry controls	57,347 European and unknown ancestry cases, 219,521 European and unknown ancestry controls	PCSK9	0	3e-10
rs11591147	1	55505647	T	G	0.0177	-0.0256	0.0125	0.0408	-+				Serum metabolite levels (CMS)	31636271	Gallois A	2019-10-21	Nat Commun	A comprehensive study of metabolite genetics reveals strong pleiotropy and heterogeneity across time and context.	6,263 Finnish ancestry men	NA	PCSK9	0	3e-23
rs11591147	1	55505647	T	G	0.0177	-0.0256	0.0125	0.0408	-+				Low density lipoprotein cholesterol levels	29507422	Hoffmann TJ	2018-03-05	Nat Genet	A large electronic-health-record-based genome-wide study of serum lipids.	76,627 European ancestry individuals, 7,795 Hispanic individuals, 6,855 East Asian ancestry individuals, 2,958 African American individuals, 439 South Asian ancestry individuals	NA	PCSK9	0	2e-12
rs11591147	1	55505647	T	G	0.0177	-0.0256	0.0125	0.0408	-+				Plasma proprotein convertase subtilisin/kexin type 9 levels in stable coronary artery disease	29748315	Pott J	2018-05-01	Circ Genom Precis Med	Genetic Regulation of PCSK9 (Proprotein Convertase Subtilisin/Kexin Type 9) Plasma Levels and Its Impact on Atherosclerotic Vascular Disease Phenotypes.	2,022 European ancestry individuals without statin treatment, 1,268 European ancestry individuals with statin treatment	NR	PCSK9	0	2e-17
rs11206517	1	55526428	T	G	0.9665	-0.019	0.0092	0.03842	--				LDL cholesterol levels x short total sleep time interaction (2df test)	31719535	Noordam R	2019-11-12	Nat Commun	Multi-ancestry sleep-by-SNP interaction analysis in 126,926 individuals reveals lipid loci stratified by sleep duration.	2,974 African American short sleepers, 365 Chinese ancestry short sleepers, 110 Asian ancestry short sleepers, at least 8,230 European ancestry short sleepers, 1,079 Hispanic/Latino short sleepers, 11,801 African American controls, 1,425 Chinese ancestry controls, 444 Asian ancestry controls, at least 31,097 European ancestry controls, 4,023 Hispanic/Latino controls	at least 214 African American short sleepers, 629 East Asian ancestry short sleepers, up to 6,761 European ancestry short sleepers, 2,473 Hispanic short sleepers, at least 913 African American controls, 2,504 East Asian ancestry controls, up to 26,764 European ancestry controls, 9,854 Hispanic controls	PCSK9	0	1e-16
rs11206517	1	55526428	T	G	0.9665	-0.019	0.0092	0.03842	--				Apolipoprotein B levels	32203549	Richardson TG	2020-03-23	PLoS Med	Evaluating the relationship between circulating lipoprotein lipids and apolipoproteins with risk of coronary heart disease: A multivariable Mendelian randomisation analysis.	439,214 European ancestry individuals	NA	PCSK9	0	2e-32
rs12411257	1	56283332	T	C	0.4835	0.0066	0.0033	0.04695	++				Red cell distribution width	32888493	Chen MH	2020-09-01	Cell	Trans-ethnic and Ancestry-Specific Blood-Cell Genetics in 746,667 Individuals from 5 Global Populations.	531,774 European ancestry individuals	NA	AL603840.1	0	2e-13
rs12411257	1	56283332	T	C	0.4835	0.0066	0.0033	0.04695	++				Red cell distribution width	32888493	Chen MH	2020-09-01	Cell	Trans-ethnic and Ancestry-Specific Blood-Cell Genetics in 746,667 Individuals from 5 Global Populations.	563,352 African American or Afro-Caribbean, African ancestry, European ancestry, East Asian ancestry, Hispanic or Latin American and South Asian ancestry individuals	NA	AL603840.1	0	1e-11
rs12411257	1	56283332	T	C	0.4835	0.0066	0.0033	0.04695	++				Red cell distribution width	30595370	Kichaev G	2018-12-27	Am J Hum Genet	Leveraging Polygenic Functional Enrichment to Improve GWAS Power.	approximately 445,000 European ancestry individuals	NA	AL603840.1	0	1e-09
rs3935996	1	56292340	A	G	0.4917	0.0077	0.0033	0.02026	++				High light scatter reticulocyte percentage of red cells	32888494	Vuckovic D	2020-09-01	Cell	The Polygenic and Monogenic Basis of Blood Traits and Diseases.	408,112 British individuals	NA	AL603840.1	0	1e-75
rs3935996	1	56292340	A	G	0.4917	0.0077	0.0033	0.02026	++				Reticulocyte count	32888494	Vuckovic D	2020-09-01	Cell	The Polygenic and Monogenic Basis of Blood Traits and Diseases.	408,112 British individuals	NA	AL603840.1	0	1e-47
rs3935996	1	56292340	A	G	0.4917	0.0077	0.0033	0.02026	++				High light scatter reticulocyte percentage of red cells	27863252	Astle WJ	2016-11-17	Cell	The Allelic Landscape of Human Blood Cell Trait Variation and Links to Common Complex Disease.	170,763 European ancestry individuals	NA	AL603840.1	0	1e-31
rs3935996	1	56292340	A	G	0.4917	0.0077	0.0033	0.02026	++				Immature fraction of reticulocytes	27863252	Astle WJ	2016-11-17	Cell	The Allelic Landscape of Human Blood Cell Trait Variation and Links to Common Complex Disease.	170,548 European ancestry individuals	NA	AL603840.1	0	1e-22
rs17457613	1	56715853	C	G	0.0234	-0.0246	0.0111	0.02641	--				Low density lipoprotein cholesterol levels	32154731	Ripatti P	2020-03-10	Circ Genom Precis Med	Polygenic Hyperlipidemias and Coronary Artery Disease Risk.	324,708 British ancestry individuals	NA	AC119674.1, AC119674.2	0	2e-09
rs875153	1	56900270	T	C	0.4755	-0.0077	0.0033	0.01938	-+				Reticulocyte count	32888494	Vuckovic D	2020-09-01	Cell	The Polygenic and Monogenic Basis of Blood Traits and Diseases.	408,112 British individuals	NA	AC119674.2, AC119674.1	0	3e-09
rs12406517	1	56974278	C	G	0.6477	-0.0107	0.0035	0.002094	-+				Lymphocyte percentage of white cells	32888494	Vuckovic D	2020-09-01	Cell	The Polygenic and Monogenic Basis of Blood Traits and Diseases.	408,112 British individuals	NA	PLPP3, AC119674.2	0	1e-11
rs12406517	1	56974278	C	G	0.6477	-0.0107	0.0035	0.002094	-+				Neutrophil percentage of white cells	32888494	Vuckovic D	2020-09-01	Cell	The Polygenic and Monogenic Basis of Blood Traits and Diseases.	408,112 British individuals	NA	PLPP3, AC119674.2	0	2e-09
rs1777277	1	56992874	A	C	0.4538	0.01	0.0033	0.00262	+-				Heel bone mineral density	30048462	Kim SK	2018-07-26	PLoS One	Identification of 613 new loci associated with heel bone mineral density and a polygenic risk score for bone mineral density, osteoporosis and fracture.	394,929 European ancestry individuals	NA	PLPP3	0	1e-10
rs1777277	1	56992874	A	C	0.4538	0.01	0.0033	0.00262	+-				Heel bone mineral density	30595370	Kichaev G	2018-12-27	Am J Hum Genet	Leveraging Polygenic Functional Enrichment to Improve GWAS Power.	approximately 446,000 European ancestry individuals	NA	PLPP3	0	4e-11
rs4912377	1	57015121	A	C	0.5137	0.0078	0.0033	0.01831	+-				Total testosterone levels	32042192	Ruth KS	2020-02-10	Nat Med	Using human genetics to understand the disease impacts of testosterone in men and women.	425,097 European ancestry individuals	NA	PLPP3	0	1e-09
rs61772626	1	57015668	A	G	0.8762	-0.0112	0.005	0.02529	-+				Cardiovascular disease	30595370	Kichaev G	2018-12-27	Am J Hum Genet	Leveraging Polygenic Functional Enrichment to Improve GWAS Power.	approximately 459,000 European ancestry individuals	NA	PLPP3	0	4e-09
rs17416285	1	57020650	C	G	0.8938	-0.0108	0.0055	0.04819	-+				Coronary artery disease	29212778	van der Harst P	2017-12-06	Circ Res	Identification of 64 Novel Genetic Loci Provides an Expanded View on the Genetic Architecture of Coronary Artery Disease.	88,192 cases, 162,544 controls	34,541 cases, 261,984 controls	PLPP3	0	4e-13
rs706481	1	57415200	T	C	0.0521	0.0157	0.0074	0.03483	++				Gut microbiota relative abundance (bacterial taxa)	31519223	Scepanovic P	2019-09-13	Microbiome	A comprehensive assessment of demographic, environmental, and host genetic associations with gut microbiome diversity in healthy individuals.	up to 858 Metropolitan French ancestry individuals	NA	C8B	0	2e-08
rs706481	1	57415200	T	C	0.0521	0.0157	0.0074	0.03483	++				Gut microbiota relative abundance (bacterial taxa)	31519223	Scepanovic P	2019-09-13	Microbiome	A comprehensive assessment of demographic, environmental, and host genetic associations with gut microbiome diversity in healthy individuals.	up to 858 Metropolitan French ancestry individuals	NA	C8B	0	2e-08
rs17541203	1	57625932	T	C	0.9335	-0.0144	0.0066	0.03022	--				Pubertal anthropometrics	23449627	Cousminer DL	2013-02-27	Hum Mol Genet	Genome-wide association and longitudinal analyses reveal genetic loci linking pubertal height growth, pubertal timing and childhood adiposity.	7,161 European ancestry males, 6,879 European ancestry females	5,133 European ancestry males, 4,577 European ancestry females	DAB1	0	2e-06
rs548897	1	57718030	A	G	0.4474	-0.0072	0.0033	0.03091	--				Educational attainment (years of education)	30038396	Lee JJ	2018-07-23	Nat Genet	Gene discovery and polygenic prediction from a genome-wide association study of educational attainment in 1.1 million individuals.	up to 1,131,881 European ancestry individuals	NA	DAB1	0	1e-08
rs663234	1	57735595	C	G	0.3937	-0.0069	0.0034	0.04078	-+				Educational attainment (MTAG)	30038396	Lee JJ	2018-07-23	Nat Genet	Gene discovery and polygenic prediction from a genome-wide association study of educational attainment in 1.1 million individuals.	1,311,438 European ancestry individuals	NA	DAB1	0	2e-09
rs2185602	1	58053154	A	T	0.2682	0.0081	0.0038	0.03143	++				Highest math class taken (MTAG)	30038396	Lee JJ	2018-07-23	Nat Genet	Gene discovery and polygenic prediction from a genome-wide association study of educational attainment in 1.1 million individuals.	811,539 European ancestry individuals	NA	DAB1	0	3e-08
rs852771	1	58288317	T	C	0.6951	-0.008	0.0036	0.02675	-+				Educational attainment (years of education)	30038396	Lee JJ	2018-07-23	Nat Genet	Gene discovery and polygenic prediction from a genome-wide association study of educational attainment in 1.1 million individuals.	up to 1,131,881 European ancestry individuals	NA	DAB1	0	2e-09
rs12750369	1	58784353	A	G	0.679	-0.007	0.0035	0.0483	-+				3-month functional outcome in ischaemic stroke (modified Rankin score)	30796134	Soderholm M	2019-02-22	Neurology	Genome-wide association meta-analysis of functional outcome after ischemic stroke.	6,165 European and unknown ancestry individuals	NA	DAB1	0	2e-06
rs2811893	1	59162148	T	C	0.5911	-0.0094	0.0033	0.00488	--				Diabetic retinopathy	21310492	Huang YC	2011-02-08	Ophthalmology	Genome-wide association study of diabetic retinopathy in a Taiwanese population.	174 Han Chinese ancestry Type 2 diabetes cases, 575 Han Chinese ancestry Type 2 diabetes controls, 100 Han Chinese ancestry non-diabetic controls	NA	MYSM1	0	3e-07
rs12402265	1	59690602	A	G	0.3032	0.0071	0.0036	0.04851	++				Cervical artery dissection	25420145	Debette S	2014-11-24	Nat Genet	Common variation in PHACTR1 is associated with susceptibility to cervical artery dissection.	1,393 European ancestry cases, 14,416 European ancestry controls	659 European ancestry cases, 2,648 European ancestry controls	LINC01358, AC093425.1	0	2e-07
rs74328314	1	61670759	A	G	0.9264	0.0144	0.0065	0.02548	+-				HDL cholesterol levels	32203549	Richardson TG	2020-03-23	PLoS Med	Evaluating the relationship between circulating lipoprotein lipids and apolipoproteins with risk of coronary heart disease: A multivariable Mendelian randomisation analysis.	403,943 European ancestry individuals	NA	NFIA	0	1e-09
rs55878063	1	61671909	A	G	0.0737	-0.0139	0.0064	0.03038	-+				Triglycerides	29507422	Hoffmann TJ	2018-03-05	Nat Genet	A large electronic-health-record-based genome-wide study of serum lipids.	76,627 European ancestry individuals, 7,795 Hispanic individuals, 6,855 East Asian ancestry individuals, 2,958 African American individuals, 439 South Asian ancestry individuals	NA	NFIA	0	4e-06
rs55878063	1	61671909	A	G	0.0737	-0.0139	0.0064	0.03038	-+				Triglycerides	29507422	Hoffmann TJ	2018-03-05	Nat Genet	A large electronic-health-record-based genome-wide study of serum lipids.	76,627 European ancestry individuals, 7,795 Hispanic individuals, 6,855 East Asian ancestry individuals, 2,958 African American individuals, 439 South Asian ancestry individuals	NA	NFIA	0	1e-06
rs55878063	1	61671909	A	G	0.0737	-0.0139	0.0064	0.03038	-+				High density lipoprotein cholesterol levels	29507422	Hoffmann TJ	2018-03-05	Nat Genet	A large electronic-health-record-based genome-wide study of serum lipids.	76,627 European ancestry individuals, 7,795 Hispanic individuals, 6,855 East Asian ancestry individuals, 2,958 African American individuals, 439 South Asian ancestry individuals	NA	NFIA	0	2e-08
rs55878063	1	61671909	A	G	0.0737	-0.0139	0.0064	0.03038	-+				High density lipoprotein cholesterol levels	29507422	Hoffmann TJ	2018-03-05	Nat Genet	A large electronic-health-record-based genome-wide study of serum lipids.	76,627 European ancestry individuals, 7,795 Hispanic individuals, 6,855 East Asian ancestry individuals, 2,958 African American individuals, 439 South Asian ancestry individuals	NA	NFIA	0	1e-06
rs9436640	1	61873677	T	G	0.5337	0.0121	0.0033	0.0002631	++				QRS duration	27659466	van der Harst P	2016-09-27	J Am Coll Cardiol	52 Genetic Loci Influencing MyocardialÂ Mass.	59,565 European ancestry individuals, 690 Orcadian (founder/genetic isolate) individuals	13,263 European ancestry individuals, 3,603 African American individuals, 4,619 Indian ancestry individuals	NFIA	0	3e-18
rs9436640	1	61873677	T	G	0.5337	0.0121	0.0033	0.0002631	++				QRS complex (Cornell)	27659466	van der Harst P	2016-09-27	J Am Coll Cardiol	52 Genetic Loci Influencing MyocardialÂ Mass.	up to 58,172 European ancestry individuals, up to 690 Orcadian (founder/genetic isolate) individuals	13,263 European ancestry individuals, 3,603 African American individuals, 4,619 Indian ancestry individuals	NFIA	0	4e-14
rs9436640	1	61873677	T	G	0.5337	0.0121	0.0033	0.0002631	++				QRS duration	31217584	Wojcik GL	2019-06-19	Nature	Genetic analyses of diverse populations improves discovery for complex traits.	3,274 African American individuals, 13,420 Hispanic/Latino individuals, 126 Asian ancestry individuals, 226 Native American ancestry individuals	NA	NFIA	0	2e-08
rs12142600	1	61886599	T	C	0.4739	-0.0102	0.0033	0.002117	--				Electrocardiographic traits	32602732	Baldassari AR	2020-06-30	Circ Genom Precis Med	Multi-ethnic Genome-wide Association Study of Decomposed Cardioelectric Phenotypes Illustrates Strategies to Identify and Characterize Evidence of Shared Genetic Effects for Complex Traits.	17,873 European ancestry individuals, 12,749 Hispanic individuals, 5,408 African American individuals, 315 Chinese-American individuals	NA	NFIA	0	1e-11
rs2207793	1	61894653	T	C	0.4738	-0.0099	0.0033	0.002675	--				Global electrical heterogeneity phenotypes	29622589	Tereshchenko LG	2018-04-05	J Am Heart Assoc	Genome-Wide Associations of Global Electrical Heterogeneity ECG Phenotype: The ARIC (Atherosclerosis Risk in Communities) Study and CHS (Cardiovascular Health Study).	3,057 Black individuals, 10,769 European ancestry individuals	NA	NFIA	0	4e-11
rs2207793	1	61894653	T	C	0.4738	-0.0099	0.0033	0.002675	--				Global electrical heterogeneity phenotypes	29622589	Tereshchenko LG	2018-04-05	J Am Heart Assoc	Genome-Wide Associations of Global Electrical Heterogeneity ECG Phenotype: The ARIC (Atherosclerosis Risk in Communities) Study and CHS (Cardiovascular Health Study).	3,057 Black individuals, 10,769 European ancestry individuals	NA	NFIA	0	2e-10
rs2207791	1	61894902	A	G	0.5263	0.0099	0.0033	0.002673	++				QRS duration	27577874	Evans DS	2016-08-29	Hum Mol Genet	Fine-mapping, novel loci identification, and SNP association transferability in a genome-wide association study of QRS duration in African Americans.	up to 13,031 African American individuals, 40,407 European ancestry individuals	NA	NFIA	0	1e-06
rs2207791	1	61894902	A	G	0.5263	0.0099	0.0033	0.002673	++				QRS duration	27577874	Evans DS	2016-08-29	Hum Mol Genet	Fine-mapping, novel loci identification, and SNP association transferability in a genome-wide association study of QRS duration in African Americans.	up to 13,031 African American individuals, 40,407 European ancestry individuals	NA	NFIA	0	1e-17
rs2207791	1	61894902	A	G	0.5263	0.0099	0.0033	0.002673	++				QRS duration	27577874	Evans DS	2016-08-29	Hum Mol Genet	Fine-mapping, novel loci identification, and SNP association transferability in a genome-wide association study of QRS duration in African Americans.	up to 13,031 African American individuals, 40,407 European ancestry individuals	NA	NFIA	0	1e-22
rs6587924	1	61895257	A	C	0.5083	-0.008	0.0033	0.01587	--				QRS duration	30679814	van Setten J	2019-01-24	Eur J Hum Genet	Genome-wide association meta-analysis of 30,000 samples identifies seven novel loci for quantitative ECG traits.	2,177 Erasmus Rucphen Family (founder/genetic isolate) individuals, 23,332 European ancestry individuals	391 Carlantino (founder/genetic isolate) individuals, 981 Friuli Venezia Giulia (founder/genetic isolate) individuals, 30,760 European ancestry individuals, 2,048 African American individuals	NFIA	0	2e-21
rs6587924	1	61895257	A	C	0.5083	-0.008	0.0033	0.01587	--				Myocardial fractal dimension (slice 5)	32814899	Meyer HV	2020-08-19	Nature	Genetic and functional insights into the fractal structure of the heart.	18,096 European individuals	NA	NFIA	0	2e-14
rs6587924	1	61895257	A	C	0.5083	-0.008	0.0033	0.01587	--				PR interval	32439900	Ntalla I	2020-05-21	Nat Commun	Multi-ancestry GWAS of the electrocardiographic PR interval identifies 202 loci underlying cardiac conduction.	271,570 European ancestry individuals, 8,173 African American individuals, 12,823 Hispanic/Latino individuals	NA	NFIA	0	3e-08
rs6587924	1	61895257	A	C	0.5083	-0.008	0.0033	0.01587	--				Myocardial fractal dimension (slice 6)	32814899	Meyer HV	2020-08-19	Nature	Genetic and functional insights into the fractal structure of the heart.	18,096 European individuals	NA	NFIA	0	2e-16
rs6587924	1	61895257	A	C	0.5083	-0.008	0.0033	0.01587	--				Myocardial fractal dimension (slice 7)	32814899	Meyer HV	2020-08-19	Nature	Genetic and functional insights into the fractal structure of the heart.	18,096 European individuals	NA	NFIA	0	1e-10
rs2207790	1	61897967	A	G	0.4725	-0.01	0.0033	0.002477	--				QRS duration	31217584	Wojcik GL	2019-06-19	Nature	Genetic analyses of diverse populations improves discovery for complex traits.	3,274 African American individuals, 13,420 Hispanic/Latino individuals, 126 Asian ancestry individuals, 226 Native American ancestry individuals	NA	NFIA	0	3e-09
rs41300331	1	62629319	A	G	0.0145	-0.0345	0.0138	0.0122	-+				Body mass index	31669095	Zhu Z	2019-10-24	J Allergy Clin Immunol	Shared Genetic and Experimental Links between Obesity-Related Traits and Asthma Subtypes in UK Biobank.	457,822 European ancestry individuals	NA	PATJ	0	2e-11
rs670318	1	63727542	T	C	0.0491	-0.0311	0.0076	4.583e-05	--				Cutaneous malignant melanoma	32341527	Landi MT	2020-04-27	Nat Genet	Genome-wide association meta-analyses combining multiple risk phenotypes provide insights into the genetic architecture of cutaneous melanoma susceptibility.	36,760 European ancestry cases, 375,188 European ancestry controls	NA	LINC00466	0	1e-08
rs12752552	1	65229299	T	C	0.8767	0.0131	0.005	0.009096	+-				Glioblastoma	29743610	Ostrom QT	2018-05-09	Sci Rep	Sex-specific glioma genome-wide association study identifies new risk locus at 3p21.31 in females, and finds sex-differences in risk at 8q24.21.	2,835 European ancestry male cases, 1,682 European ancestry female cases, 5,216 European ancestry male controls, 5,470 European ancestry female controls	NA	RAVER2	0	3e-06
rs12752552	1	65229299	T	C	0.8767	0.0131	0.005	0.009096	+-				Glioma	29743610	Ostrom QT	2018-05-09	Sci Rep	Sex-specific glioma genome-wide association study identifies new risk locus at 3p21.31 in females, and finds sex-differences in risk at 8q24.21.	4,831 European ancestry male cases, 3,206 European ancestry female cases, 5,216 European ancestry male controls, 5,470 European ancestry female controls	NA	RAVER2	0	1e-06
rs12752552	1	65229299	T	C	0.8767	0.0131	0.005	0.009096	+-				Glioblastoma	28346443	Melin BS	2017-03-27	Nat Genet	Genome-wide association study of glioma subtypes identifies specific differences in genetic susceptibility to glioblastoma and non-glioblastoma tumors.	6,191 European ancestry cases, 18,190 European ancestry controls.	NA	RAVER2	0	2e-09
rs12752552	1	65229299	T	C	0.8767	0.0131	0.005	0.009096	+-				Glioma	28346443	Melin BS	2017-03-27	Nat Genet	Genome-wide association study of glioma subtypes identifies specific differences in genetic susceptibility to glioblastoma and non-glioblastoma tumors.	12,469 European ancestry cases, 18,190 European ancestry controls.	NA	RAVER2	0	4e-09
rs2780902	1	65329100	T	C	0.2259	-0.0111	0.0039	0.004772	--				Diabetic kidney disease	26305897	Iyengar SK	2015-08-25	PLoS Genet	Genome-Wide Association and Trans-ethnic Meta-Analysis for Advanced Diabetic Kidney Disease: Family Investigation of Nephropathy and Diabetes (FIND).	up to 1,564 African American cases, 369 African American diabetic controls, 1,288 African American non-diabetic controls, 538 American Indian ancestry cases, 319 American Indian ancestry diabetic controls, 342 European ancestry cases, 404 European ancestry diabetic controls, 779 Mexican ancestry cases, 594 Mexican ancestry diabetic controls	NA	JAK1	0	3e-07
rs12129719	1	66324512	A	G	0.5534	0.0068	0.0033	0.04025	++				Schizophrenia	26198764	Goes FS	2015-07-21	Am J Med Genet B Neuropsychiatr Genet	Genome-wide association study of schizophrenia in Ashkenazi Jews.	592 Ashkenazi Jewish ancestry cases, 505 Ashkenazi Jewish ancestry controls, 36,989 cases, 113,075 controls	NA	PDE4B	0	1e-06
rs2801578	1	66332655	A	T	0.5205	0.0074	0.0033	0.02563	++				Schizophrenia	31740837	Lam M	2019-11-18	Nat Genet	Comparative genetic architectures of schizophrenia in East Asian and European populations.	22,778 East Asian ancestry cases, 35,362 East Asian ancestry controls, 33,640 European ancestry cases, 43,456 European ancestry controls	NA	PDE4B	0	2e-10
rs2801578	1	66332655	A	T	0.5205	0.0074	0.0033	0.02563	++				anorexia nervosa, attention-deficit/hyperactivity disorder, autism spectrum disorder, bipolar disorder, major depression, obsessive-compulsive disorder, schizophrenia, or Tourette syndrome (pleiotropy)	31835028	Cross-Disorder Group of the Psychiatric Genomics Consortium	2019-12-01	Cell	Genomic Relationships, Novel Loci, and Pleiotropic Mechanisms across Eight Psychiatric Disorders.	19,009 European ancestry ADHD cases, 3,495 European ancestry anorexia cases, 18,381 European ancestry autism cases, 20,352 European ancestry bipolar disorder cases, 130,664 European ancestry major depression cases, 2,688 European ancestry OCD cases, 33,640 European ancestry schizophrenia cases, 4,645 European ancestry Tourette's cases, 494,162 European ancestry controls	NA	PDE4B	0	3e-08
rs2310752	1	66392405	A	G	0.429	-0.0123	0.0034	0.0002557	-+				Alcohol consumption	31358974	Evangelou E	2019-07-29	Nat Hum Behav	New alcohol-related genes suggest shared genetic mechanisms with neuropsychiatric disorders.	480,842 European ancestry individuals	NA	PDE4B	0	3e-12
rs2310752	1	66392405	A	G	0.429	-0.0123	0.0034	0.0002557	-+				Smoking status (ever vs never smokers)	30643258	Karlsson Linner R	2019-01-14	Nat Genet	Genome-wide association analyses of risk tolerance and risky behaviors in over 1 million individuals identify hundreds of loci and shared genetic influences.	518,633 European ancestry individuals	NA	PDE4B	0	2e-13
rs2997084	1	66393732	C	G	0.5664	0.012	0.0034	0.000354	+-				Body mass index	30239722	Pulit SL	2018-09-14	Hum Mol Genet	Meta-analysis of genome-wide association studies for body fat distribution in 694,649 individuals of European ancestry.	374,756 European ancestry male individuals	NA	PDE4B	0	1e-11
rs7528604	1	66407352	A	G	0.4332	-0.0124	0.0033	0.0002021	--				Anxiety and stress-related disorders (psychiatric co-morbidity covariate model)	31116379	Meier SM	2019-05-22	JAMA Psychiatry	Genetic Variants Associated With Anxiety and Stress-Related Disorders: A Genome-Wide Association Study and Mouse-Model Study.	12,096 European ancestry cases, 42,215 European ancestry controls	NA	PDE4B	0	2e-08
rs7528604	1	66407352	A	G	0.4332	-0.0124	0.0033	0.0002021	--				Anxiety and stress-related disorders (excluding adjustment disorder)	31116379	Meier SM	2019-05-22	JAMA Psychiatry	Genetic Variants Associated With Anxiety and Stress-Related Disorders: A Genome-Wide Association Study and Mouse-Model Study.	8,517 European ancestry cases, 19,225 European ancestry controls	NA	PDE4B	0	2e-11
rs7528604	1	66407352	A	G	0.4332	-0.0124	0.0033	0.0002021	--				Anxiety and stress-related disorders (psychiatric co-morbidity weighting design)	31116379	Meier SM	2019-05-22	JAMA Psychiatry	Genetic Variants Associated With Anxiety and Stress-Related Disorders: A Genome-Wide Association Study and Mouse-Model Study.	10,311 European ancestry cases, 19,225 European ancestry controls	NA	PDE4B	0	1e-11
rs7528604	1	66407352	A	G	0.4332	-0.0124	0.0033	0.0002021	--				Anxiety and stress-related disorders (including obsessive-compulsive disorder)	31116379	Meier SM	2019-05-22	JAMA Psychiatry	Genetic Variants Associated With Anxiety and Stress-Related Disorders: A Genome-Wide Association Study and Mouse-Model Study.	13,533 European ancestry cases, 19,225 European ancestry controls	NA	PDE4B	0	1e-10
rs7528604	1	66407352	A	G	0.4332	-0.0124	0.0033	0.0002021	--				Anxiety disorders	31116379	Meier SM	2019-05-22	JAMA Psychiatry	Genetic Variants Associated With Anxiety and Stress-Related Disorders: A Genome-Wide Association Study and Mouse-Model Study.	4,584 European ancestry cases, 19,225 European ancestry controls	NA	PDE4B	0	3e-07
rs7528604	1	66407352	A	G	0.4332	-0.0124	0.0033	0.0002021	--				Anxiety and stress-related disorders (excluding co-morbid schizophrenia)	31116379	Meier SM	2019-05-22	JAMA Psychiatry	Genetic Variants Associated With Anxiety and Stress-Related Disorders: A Genome-Wide Association Study and Mouse-Model Study.	11,560 European ancestry cases, 19,225 European ancestry controls	NA	PDE4B	0	4e-10
rs12088813	1	66407700	A	C	0.7293	0.0105	0.0037	0.004835	++				Alcohol consumption (drinks per week)	30643251	Liu M	2019-01-14	Nat Genet	Association studies of up to 1.2 million individuals yield new insights into the genetic etiology of tobacco and alcohol use.	up to 941,280 European ancestry individuals	NA	PDE4B	0	2e-08
rs61799395	1	66407769	C	G	0.2185	-0.0116	0.004	0.004008	--				Risk-taking tendency (4-domain principal component model)	30643258	Karlsson Linner R	2019-01-14	Nat Genet	Genome-wide association analyses of risk tolerance and risky behaviors in over 1 million individuals identify hundreds of loci and shared genetic influences.	315,894 European ancestry individuals	NA	PDE4B	0	1e-09
rs11208774	1	66410109	T	C	0.5364	0.0125	0.0033	0.000164	+-				Highest math class taken (MTAG)	30038396	Lee JJ	2018-07-23	Nat Genet	Gene discovery and polygenic prediction from a genome-wide association study of educational attainment in 1.1 million individuals.	811,539 European ancestry individuals	NA	PDE4B	0	1e-10
rs1937455	1	66416939	A	G	0.5608	0.0125	0.0033	0.00018	+-				Smoking initiation	30617275	Erzurumluoglu AM	2019-01-07	Mol Psychiatry	Meta-analysis of up to 622,409 individuals identifies 40 novel smoking behaviour associated genetic loci.	324,851 European ancestry individuals, 21,962 South Asian ancestry individuals	up to 275,596 European ancestry individuals	PDE4B	0	1e-09
rs7547416	1	66419087	A	G	0.5611	0.0124	0.0033	0.0001927	+-				Alcohol consumption (drinks per week) (MTAG)	32451486	Zhou H	2020-05-25	Nat Neurosci	Genome-wide meta-analysis of problematic alcohol use in 435,563 individuals yields insights into biology and relationships with other traits.	972,915 European ancestry individuals	NA	PDE4B	0	3e-09
rs6421482	1	66419905	A	G	0.4388	-0.0124	0.0033	0.0001997	-+				Problematic alcohol use	32451486	Zhou H	2020-05-25	Nat Neurosci	Genome-wide meta-analysis of problematic alcohol use in 435,563 individuals yields insights into biology and relationships with other traits.	435,563 European ancestry individuals	NA	PDE4B	0	3e-10
rs7519259	1	66434743	A	G	0.5308	0.0124	0.0033	0.0001919	+-				Body mass index	30595370	Kichaev G	2018-12-27	Am J Hum Genet	Leveraging Polygenic Functional Enrichment to Improve GWAS Power.	approximately 458,000 European ancestry individuals	NA	PDE4B	0	3e-14
rs7519259	1	66434743	A	G	0.5308	0.0124	0.0033	0.0001919	+-				Adult body size	32376654	Richardson TG	2020-05-06	BMJ	Use of genetic variation to separate the effects of early and later life adiposity on disease risk: mendelian randomisation study.	453,169 European ancestry individuals	NA	PDE4B	0	3e-11
rs76516194	1	66435735	A	G	0.9637	-0.0921	0.0454	0.04263	?-				C-reactive protein levels	31900758	Han X	2020-01-03	Eur J Epidemiol	Using Mendelian randomization to evaluate the causal relationship between serum C-reactive protein levels and age-related macular degeneration.	418,642 British ancestry individuals	NA	PDE4B	0	1e-17
rs1937436	1	66441329	A	G	0.2905	-0.0125	0.0036	0.0006027	-+				Birth weight	31043758	Warrington NM	2019-05-01	Nat Genet	Maternal and fetal genetic effects on birth weight and their relevance to cardio-metabolic risk factors.	298,142 European ancestry individuals, 6,635 African American individuals, 1,449 Filipino individuals, 420 Turkish individuals, 365 Moroccan individuals, 395 Surinamese individuals, 1,052 Afro-Caribbean individuals, 612 Hispanic individuals, 1,180 Thai individuals, 840 Chinese ancestry individuals, 10,133 individuals	NR	PDE4B	0	1e-08
rs6690398	1	66447394	A	G	0.5608	0.0128	0.0033	0.0001318	+-				Body mass index	30239722	Pulit SL	2018-09-14	Hum Mol Genet	Meta-analysis of genome-wide association studies for body fat distribution in 694,649 individuals of European ancestry.	806,834 European ancestry individuals	NA	PDE4B	0	2e-13
rs1937443	1	66469643	C	G	0.4385	-0.0126	0.0033	0.0001568	-+				Smoking initiation (ever regular vs never regular)	30643251	Liu M	2019-01-14	Nat Genet	Association studies of up to 1.2 million individuals yield new insights into the genetic etiology of tobacco and alcohol use.	up to 1,232,091 European ancestry individuals	NA	PDE4B	0	2e-15
rs2186122	1	66470206	A	T	0.4386	-0.0127	0.0033	0.0001447	-+				Smoking initiation (ever regular vs never regular)	30679032	Brazel DM	2018-12-06	Biol Psychiatry	Exome Chip Meta-analysis Fine Maps Causal Variants and Elucidates the Genetic Architecture of Rare Coding Variants in Smoking and AlcoholÂ Use.	up to 433,216 European ancestry individuals	NA	PDE4B	0	4e-11
rs61796569	1	66476437	T	C	0.269	-0.0105	0.0037	0.004993	--				Sleep duration	30846698	Dashti HS	2019-03-07	Nat Commun	Genome-wide association study identifies genetic loci for self-reported habitual sleep duration supported by accelerometer-derived estimates.	446,118 European ancestry individuals	47,180 adults, 10,554 children or adolescents	PDE4B	0	4e-09
rs1937450	1	66478840	T	G	0.4631	-0.0132	0.0033	7.934e-05	-+				Gastroesophageal reflux disease	31527586	An J	2019-09-16	Nat Commun	Gastroesophageal reflux GWAS identifies risk loci that also associate with subsequent severe esophageal diseases.	80,265 European and unknown ancestry cases, 305,011 European and unknown ancestry controls	NA	PDE4B	0	1e-08
rs1392816	1	66481188	T	C	0.3879	-0.0123	0.0034	0.0003103	-+				Educational attainment (years of education)	30038396	Lee JJ	2018-07-23	Nat Genet	Gene discovery and polygenic prediction from a genome-wide association study of educational attainment in 1.1 million individuals.	up to 1,131,881 European ancestry individuals	NA	PDE4B	0	2e-08
rs1392816	1	66481188	T	C	0.3879	-0.0123	0.0034	0.0003103	-+				Smoking cessation (MTAG)	30643251	Liu M	2019-01-14	Nat Genet	Association studies of up to 1.2 million individuals yield new insights into the genetic etiology of tobacco and alcohol use.	up to 820,192 European ancestry individuals	NA	PDE4B	0	2e-13
rs1392816	1	66481188	T	C	0.3879	-0.0123	0.0034	0.0003103	-+				Age of smoking initiation (MTAG)	30643251	Liu M	2019-01-14	Nat Genet	Association studies of up to 1.2 million individuals yield new insights into the genetic etiology of tobacco and alcohol use.	up to 931,815 European ancestry individuals	NA	PDE4B	0	3e-11
rs1392817	1	66539456	A	G	0.4779	-0.0125	0.0033	0.0001697	-+				Sleep duration	30804565	Jansen PR	2019-02-25	Nat Genet	Genome-wide analysis of insomnia in 1,331,010 individuals identifies new risk loci and functional pathways.	384,317 European ancestry individuals	NA	PDE4B	0	2e-08
rs1392817	1	66539456	A	G	0.4779	-0.0125	0.0033	0.0001697	-+				Adolescent idiopathic scoliosis	30019117	Liu J	2018-07-17	Hum Genet	The coexistence of copy number variations (CNVs) and single nucleotide polymorphisms (SNPs) at a locus can result in distorted calculations of the significance in associating SNPs to disease.	196 cases, 303 controls	NA	PDE4B	0	1e-09
rs1338721	1	66690704	A	G	0.4671	0.0076	0.0033	0.02301	++				C-reactive protein levels	31900758	Han X	2020-01-03	Eur J Epidemiol	Using Mendelian randomization to evaluate the causal relationship between serum C-reactive protein levels and age-related macular degeneration.	418,642 British ancestry individuals	NA	PDE4B	0	2e-12
rs17424885	1	66712122	A	G	0.1433	0.01	0.0048	0.03683	++				Adolescent idiopathic scoliosis	30019117	Liu J	2018-07-17	Hum Genet	The coexistence of copy number variations (CNVs) and single nucleotide polymorphisms (SNPs) at a locus can result in distorted calculations of the significance in associating SNPs to disease.	196 cases, 303 controls	NA	PDE4B	0	2e-06
rs984409	1	67020440	A	G	0.6376	0.0094	0.0034	0.006155	+-				Leisure sedentary behaviour (television watching)	32317632	van de Vegte YJ	2020-04-21	Nat Commun	Genome-wide association studies and Mendelian randomization analyses for leisure sedentary behaviours.	408,815 European ancestry individuals	NA	SGIP1	0	4e-11
rs7532173	1	67086111	A	G	0.4375	-0.0099	0.0033	0.002888	-+				Heel bone mineral density (MTAG)	30690781	Pei YF	2019-02-28	J Bone Miner Res	Joint Association Analysis Identified 18 New Loci for Bone Mineral Density.	at least 142,487 individuals	NA	SGIP1	0	2e-08
rs10789214	1	67146817	T	C	0.5606	0.0117	0.0033	0.0004611	+-				Depression	30718901	Howard DM	2019-02-04	Nat Neurosci	Genome-wide meta-analysis of depression identifies 102 independent variants and highlights the importance of the prefrontal brain regions.	118,811 European ancestry cases, 327,427 European ancestry controls, 127,552 cases, 233,763 controls	414,055 European ancestry cases, 892,299 European ancestry controls	SGIP1	0	4e-10
rs11209175	1	68374828	T	C	0.6299	-0.0123	0.0034	0.0003422	-+				Depressed affect	29942085	Nagel M	2018-06-25	Nat Genet	Meta-analysis of genome-wide association studies for neuroticism in 449,484 individuals identifies novel genetic loci and pathways.	357,957 European ancestry individuals	NA	GNG12-AS1	0	2e-09
rs4397637	1	68603131	A	G	0.1926	-0.0092	0.0042	0.02889	-+				Heel bone mineral density	28869591	Kemp JP	2017-09-04	Nat Genet	Identification of 153 new loci associated with heel bone mineral density and functional involvement of GPC6 in osteoporosis.	76,067 European ancestry women, 66,420 European ancestry men	NA	WLS, GNG12-AS1	0	2e-11
rs34151819	1	68773910	T	C	0.0171	-0.0297	0.0131	0.02336	-?				Vertical cup-disc ratio (multi-trait analysis)	31959993	Craig JE	2020-01-20	Nat Genet	Multitrait analysis of glaucoma identifies new risk loci and enables polygenic prediction of disease susceptibility and progression.	90,939 European ancestry individuals	NA	COX6B1P7 - ELOCP18	1	1e-10
rs7552964	1	69331299	A	T	0.097	-0.012	0.0056	0.0308	-+				Educational attainment (years of education)	30038396	Lee JJ	2018-07-23	Nat Genet	Gene discovery and polygenic prediction from a genome-wide association study of educational attainment in 1.1 million individuals.	up to 1,131,881 European ancestry individuals	NA	AL033530.1	0	2e-10
rs7552964	1	69331299	A	T	0.097	-0.012	0.0056	0.0308	-+				Educational attainment (MTAG)	30038396	Lee JJ	2018-07-23	Nat Genet	Gene discovery and polygenic prediction from a genome-wide association study of educational attainment in 1.1 million individuals.	1,311,438 European ancestry individuals	NA	AL033530.1	0	3e-13
rs6682095	1	69389242	C	G	0.0946	-0.0126	0.0056	0.02517	-+				Educational attainment (years of education)	30595370	Kichaev G	2018-12-27	Am J Hum Genet	Leveraging Polygenic Functional Enrichment to Improve GWAS Power.	approximately 455,000 European ancestry individuals	NA	AL033530.1	0	3e-11
rs4484967	1	69437856	A	G	0.0986	-0.0119	0.0055	0.03106	-+				Cognitive performance (MTAG)	30038396	Lee JJ	2018-07-23	Nat Genet	Gene discovery and polygenic prediction from a genome-wide association study of educational attainment in 1.1 million individuals.	402,382 European ancestry individuals	NA	AL033530.1 - AL691520.1	1	3e-13
rs2420551	1	69438777	A	T	0.9016	0.0126	0.0056	0.02351	+-				General cognitive ability	29844566	Davies G	2018-05-29	Nat Commun	Study of 300,486 individuals identifies 148 independent genetic loci influencing general cognitive function.	up to 300,486 European ancestry individuals	NA	AL033530.1 - AL691520.1	1	2e-08
rs2226284	1	70335682	T	C	0.5163	0.0101	0.0033	0.002098	++				Hypertension risk in short sleep duration	22322875	Kim SJ	2012-02-09	Circ J	Genetic association of short sleep duration with hypertension incidence--a 6-year follow-up in the Korean genome and epidemiology study.	4,965 Korean ancestry individuals	NA	LRRC7	0	3e-08
rs687531	1	70525234	T	C	0.651	-0.0074	0.0035	0.03407	-+				Educational attainment (MTAG)	30038396	Lee JJ	2018-07-23	Nat Genet	Gene discovery and polygenic prediction from a genome-wide association study of educational attainment in 1.1 million individuals.	1,311,438 European ancestry individuals	NA	LRRC7	0	1e-09
rs663251	1	70566021	T	G	0.6509	-0.0071	0.0035	0.04081	-+				Educational attainment (years of education)	30038396	Lee JJ	2018-07-23	Nat Genet	Gene discovery and polygenic prediction from a genome-wide association study of educational attainment in 1.1 million individuals.	up to 1,131,881 European ancestry individuals	NA	LRRC7	0	4e-08
rs74086974	1	71335753	C	G	0.0261	-0.0233	0.0104	0.02572	-+				Dental caries (decayed, missing and filled teeth)	31533690	Orlova E	2019-09-18	BMC Oral Health	Pilot GWAS of caries in African-Americans shows genetic heterogeneity.	109 African American adults	NA	PTGER3	0	3e-06
rs1022528	1	71490122	A	G	0.3406	0.0086	0.0035	0.01388	++				Smoking initiation (ever regular vs never regular) (MTAG)	30643251	Liu M	2019-01-14	Nat Genet	Association studies of up to 1.2 million individuals yield new insights into the genetic etiology of tobacco and alcohol use.	up to 1,359,002 European ancestry individuals	NA	PTGER3	0	2e-12
rs2817866	1	71503447	A	G	0.4205	0.0068	0.0033	0.04225	++				Alcohol consumption (drinks per week) (MTAG)	32451486	Zhou H	2020-05-25	Nat Neurosci	Genome-wide meta-analysis of problematic alcohol use in 435,563 individuals yields insights into biology and relationships with other traits.	972,915 European ancestry individuals	NA	PTGER3	0	1e-08
rs1905976	1	72513186	T	G	0.4961	0.0065	0.0033	0.0485	+-				Lung function (FEV1/FVC)	30595370	Kichaev G	2018-12-27	Am J Hum Genet	Leveraging Polygenic Functional Enrichment to Improve GWAS Power.	approximately 370,000 European ancestry individuals	NA	NEGR1	0	1e-08
rs2422134	1	72514701	C	G	0.5059	-0.0066	0.0033	0.04706	-+				Depressive symptoms	30643256	Baselmans BML	2019-01-14	Nat Genet	Multivariate genome-wide analyses of the well-being spectrum.	1,067,913 European ancestry individuals	228,033 European ancestry individuals	NEGR1	0	1e-08
rs1026997	1	72516287	T	C	0.4941	0.0065	0.0033	0.04746	+-				Intelligence (MTAG)	29326435	Hill WD	2018-01-11	Mol Psychiatry	A combined analysis of genetically correlated traits identifies 187 loci and a role for neurogenesis and myelination in intelligence.	120,934 British ancestry individuals, 127,548 individuals	NA	NEGR1	0	1e-09
rs2821248	1	72575560	A	G	0.8219	0.0115	0.0043	0.007869	+-				Body mass index x sex x age interaction (4df test)	26426971	Winkler TW	2015-10-01	PLoS Genet	The Influence of Age and Sex on Genetic Associations with Adult Body Size and Shape: A Large-Scale Genome-Wide Interaction Study.	up to 51,625 European ancestry men aged <50, up to 60,654 European ancestry women aged <50, up to 90,988 European ancestry men aged >50, up to 106,622 European ancestry women aged >50	NA	NEGR1	0	1e-12
rs2821248	1	72575560	A	G	0.8219	0.0115	0.0043	0.007869	+-				Body mass index	26426971	Winkler TW	2015-10-01	PLoS Genet	The Influence of Age and Sex on Genetic Associations with Adult Body Size and Shape: A Large-Scale Genome-Wide Interaction Study.	up to 309,889 European ancestry individuals	NA	NEGR1	0	1e-12
rs12128707	1	72588119	A	G	0.7374	-0.0089	0.0038	0.01831	-+				Intelligence (MTAG)	29326435	Hill WD	2018-01-11	Mol Psychiatry	A combined analysis of genetically correlated traits identifies 187 loci and a role for neurogenesis and myelination in intelligence.	120,934 British ancestry individuals, 127,548 individuals	NA	NEGR1	0	3e-18
rs12128707	1	72588119	A	G	0.7374	-0.0089	0.0038	0.01831	-+				Intelligence	29942086	Savage JE	2018-06-25	Nat Genet	Genome-wide association meta-analysis in 269,867 individuals identifies new genetic and functional links to intelligence.	269,867 European ancestry individuals	NA	NEGR1	0	4e-18
rs12128707	1	72588119	A	G	0.7374	-0.0089	0.0038	0.01831	-+				Cognitive aspects of educational attainment	33414549	Demange PA	2021-01-07	Nat Genet	Investigating the genetic architecture of noncognitive skills using GWAS-by-subtraction.	257,700 European ancestry individuals	NA	NEGR1	0	3e-20
rs11587434	1	72615118	A	G	0.2638	0.0095	0.0038	0.01199	+-				Heel bone mineral density	30598549	Morris JA	2018-12-31	Nat Genet	An atlas of genetic influences on osteoporosis in humans and mice.	426,824 British ancestry individuals	NA	NEGR1	0	2e-09
rs61765646	1	72723211	A	T	0.2002	-0.0143	0.0041	0.000552	-+				Heart rate response to recovery post exercise (10 sec)	29497042	Verweij N	2018-03-01	Nat Commun	Genetic study links components of the autonomous nervous system to heart-rate profile during exercise.	5,4137 European ancestry individuals, 1,744 Asian individuals, 1,445 African individuals, 468 admixed individuals, 1,024 individuals	NA	NEGR1	0	1e-13
rs1620977	1	72729142	A	G	0.2673	0.0106	0.0037	0.004534	+-				Insomnia	30804565	Jansen PR	2019-02-25	Nat Genet	Genome-wide analysis of insomnia in 1,331,010 individuals identifies new risk loci and functional pathways.	651,923 European ancestry males, 679,087 European ancestry females	NA	NEGR1	0	2e-14
rs1620977	1	72729142	A	G	0.2673	0.0106	0.0037	0.004534	+-				Body mass index	31888951	Schlauch KA	2019-12-30	G3 (Bethesda)	A Comprehensive Genome-Wide and Phenome-Wide Examination of BMI and Obesity in a Northern Nevadan Cohort.	5,994 non-diabetic individuals	NA	NEGR1	0	3e-06
rs1620977	1	72729142	A	G	0.2673	0.0106	0.0037	0.004534	+-				Fruit consumption	32066663	Niarchou M	2020-02-03	Transl Psychiatry	Genome-wide association study of dietary intake in the UK biobank study and its associations with schizophrenia and other traits.	335,576 European ancestry individuals	NA	NEGR1	0	1e-18
rs1620977	1	72729142	A	G	0.2673	0.0106	0.0037	0.004534	+-				General cognitive ability	29844566	Davies G	2018-05-29	Nat Commun	Study of 300,486 individuals identifies 148 independent genetic loci influencing general cognitive function.	up to 300,486 European ancestry individuals	NA	NEGR1	0	3e-11
rs1620977	1	72729142	A	G	0.2673	0.0106	0.0037	0.004534	+-				Household income (MTAG)	31844048	Hill WD	2019-12-16	Nat Commun	Genome-wide analysis identifies molecular systems and 149 genetic loci associated with income.	505,541 British and unknown ancestry individuals	NA	NEGR1	0	1e-08
rs1620977	1	72729142	A	G	0.2673	0.0106	0.0037	0.004534	+-				Endometriosis or depression (pleiotropy)	32959083	Adewuyi EO	2020-09-21	Hum Genet	Genetic analysis of endometriosis and depression identifies shared loci and implicates causal links with gastric mucosa abnormality.	17,054 endometriosis cases, 170,756 European ancestry depression cases, 191,858 controls, 329,443 European ancestry controls	NA	NEGR1	0	1e-08
rs11209943	1	72750500	A	G	0.3998	-0.0077	0.0034	0.02221	-+				Male puberty timing (early vs. average onset facial hair)	32210231	Hollis B	2020-03-24	Nat Commun	Genomic analysis of male puberty timing highlights shared genetic basis with hair colour and lifespan.	13,226 European ancestry early onset individuals, 161,175 European ancestry average onset individuals	NA	AL513166.1	0	1e-06
rs11209943	1	72750500	A	G	0.3998	-0.0077	0.0034	0.02221	-+				Menarche (age at onset)	30595370	Kichaev G	2018-12-27	Am J Hum Genet	Leveraging Polygenic Functional Enrichment to Improve GWAS Power.	approximately 242,000 European ancestry individuals	NA	AL513166.1	0	3e-21
rs3101336	1	72751185	T	C	0.3996	-0.0077	0.0034	0.0228	-+				Body mass index (joint analysis main effects and smoking interaction)	28443625	Justice AE	2017-04-26	Nat Commun	Genome-wide meta-analysis of 241,258 adults accounting for smoking behaviour identifies novel loci for obesity traits.	98,173 European ancestry women, 64,373 European ancestry men, 5,829 European ancestry individuals, 10,500 African American/Afro-Caribbean ancestry women, 2,706 African American/Afro-Caribbean ancestry men, 1,030 Indian Asian ancestry women, 7,648 Indian Asian ancestry men, 1,793 Filipino ancestry women, 2,944 Hispanic/Latino ancestry women, 1,764 Hispanic/Latino ancestry men	21,496 European ancestry women, 24,385 European ancestry men, 118,364 European ancestry individuals, 2,326 African American/Afro-Caribbean ancestry women, 855 African American/Afro-Caribbean ancestry men	AL513166.1	0	3e-16
rs3101336	1	72751185	T	C	0.3996	-0.0077	0.0034	0.0228	-+				Intelligence (MTAG)	29326435	Hill WD	2018-01-11	Mol Psychiatry	A combined analysis of genetically correlated traits identifies 187 loci and a role for neurogenesis and myelination in intelligence.	120,934 British ancestry individuals, 127,548 individuals	NA	AL513166.1	0	3e-17
rs3101336	1	72751185	T	C	0.3996	-0.0077	0.0034	0.0228	-+				Body mass index	25673413	Locke AE	2015-02-12	Nature	Genetic studies of body mass index yield new insights for obesity biology.	up to 104,666 European ancestry male individuals, up to 132,115 European ancestry female individuals, 370 African American male individuals, 517 African American female individuals, 512 Hispanic male individuals, 764 Hispanic female individuals	up to 48,274 European ancestry male individuals, up to 39,864 European ancestry female individuals, 2,441 African American or Afro-Caribbean male individuals, 6,314 African American or Afro-Caribbean female individuals, 919 Filipino male individuals, 828 Filipino female individuals, 205 Seychellois male individuals, 287 Seychellois female individuals, 2,964 South Asian ancestry male individuals, …	AL513166.1	0	2e-16
rs3101336	1	72751185	T	C	0.3996	-0.0077	0.0034	0.0228	-+				BMI in non-smokers	28443625	Justice AE	2017-04-26	Nat Commun	Genome-wide meta-analysis of 241,258 adults accounting for smoking behaviour identifies novel loci for obesity traits.	77,279 European ancestry women, 47,280 European ancestry men, 4,856 European ancestry individuals, 8,799 African American/Afro-Caribbean ancestry women, 1,803 African American/Afro-Caribbean ancestry men, 1,020 Indian Asian ancestry women, 6,691 Indian Asian ancestry men, 1,526 Filipino ancestry women, 2,469 Hispanic/Latino ancestry women, 1,318 Hispanic/Latino ancestry men	16,011 European ancestry women, 17,912 European ancestry men, 105,218 European ancestry individuals, 2,073 African American/Afro-Caribbean ancestry women, 647 African American/Afro-Caribbean ancestry men	AL513166.1	0	2e-10
rs3101336	1	72751185	T	C	0.3996	-0.0077	0.0034	0.0228	-+				Obesity (early onset extreme)	23563609	Wheeler E	2013-04-07	Nat Genet	Genome-wide SNP and CNV analysis identifies common and low-frequency variants associated with severe early-onset obesity.	1,509 European ancestry cases, 5,380 European ancestry controls	971 European ancestry cases, 1,990 European ancestry controls	AL513166.1	0	2e-08
rs3101336	1	72751185	T	C	0.3996	-0.0077	0.0034	0.0228	-+				Obesity	23563607	Berndt SI	2013-04-07	Nat Genet	Genome-wide meta-analysis identifies 11 new loci for anthropometric traits and provides insights into genetic architecture.	93,015 European ancestry overweight individuals, 32,858 European ancestry class I obese individuals, 9,889 European ancestry class II obese individuals, 2,896 European ancestry class III obese individuals, up to 65,840 European ancestry controls	65,332 European ancestry overweight individuals, 22,373 European ancestry class I obese individuals, 5,476 European ancestry class II obese individuals, 1,162 European ancestry class III obese individuals, up to 39,294 European ancestry controls	AL513166.1	0	1e-13
rs3101336	1	72751185	T	C	0.3996	-0.0077	0.0034	0.0228	-+				BMI in smokers	28443625	Justice AE	2017-04-26	Nat Commun	Genome-wide meta-analysis of 241,258 adults accounting for smoking behaviour identifies novel loci for obesity traits.	19,883 European ancestry women, up to 16,928 European ancestry men, up to 973 European ancestry individuals, 1,701 African American/Afro-Caribbean ancestry women, 903 African American/Afro-Caribbean ancestry men, 10 Indian Asian ancestry women, 957 Indian Asian ancestry men, 267 Filipino ancestry women, 475 Hispanic/Latino ancestry women, 446 Hispanic/Latino ancestry men	5,485 European ancestry women, 6,471 European ancestry men, 13,416 European ancestry individuals, 253 African American/Afro-Caribbean ancestry women, 208 African American/Afro-Caribbean ancestry men	AL513166.1	0	4e-08
rs3101336	1	72751185	T	C	0.3996	-0.0077	0.0034	0.0228	-+				BMI (adjusted for smoking behaviour)	28443625	Justice AE	2017-04-26	Nat Commun	Genome-wide meta-analysis of 241,258 adults accounting for smoking behaviour identifies novel loci for obesity traits.	98,173 European ancestry women, 64,373 European ancestry men, 5,829 European ancestry individuals, 10,500 African American/Afro-Caribbean ancestry women, 2,706 African American/Afro-Caribbean ancestry men, 1,030 Indian Asian ancestry women, 7,648 Indian Asian ancestry men, 1,793 Filipino ancestry women, 2,944 Hispanic/Latino ancestry women, 1,764 Hispanic/Latino ancestry men	21,496 European ancestry women, 24,385 European ancestry men, 118,364 European ancestry individuals, 2,326 African American/Afro-Caribbean ancestry women, 855 African American/Afro-Caribbean ancestry men	AL513166.1	0	2e-12
rs3101336	1	72751185	T	C	0.3996	-0.0077	0.0034	0.0228	-+				Body mass index	25673413	Locke AE	2015-02-12	Nature	Genetic studies of body mass index yield new insights for obesity biology.	up to 104,666 European ancestry male individuals, up to 132,115 European ancestry female individuals, 370 African American male individuals, 517 African American female individuals, 512 Hispanic male individuals, 764 Hispanic female individuals	up to 48,274 European ancestry male individuals, up to 39,864 European ancestry female individuals, 2,441 African American or Afro-Caribbean male individuals, 6,314 African American or Afro-Caribbean female individuals, 919 Filipino male individuals, 828 Filipino female individuals, 205 Seychellois male individuals, 287 Seychellois female individuals, 2,964 South Asian ancestry male individuals, …	AL513166.1	0	3e-26
rs3101336	1	72751185	T	C	0.3996	-0.0077	0.0034	0.0228	-+				Body mass index (joint analysis main effects and smoking interaction)	28443625	Justice AE	2017-04-26	Nat Commun	Genome-wide meta-analysis of 241,258 adults accounting for smoking behaviour identifies novel loci for obesity traits.	98,173 European ancestry women, 64,373 European ancestry men, 5,829 European ancestry individuals, 10,500 African American/Afro-Caribbean ancestry women, 2,706 African American/Afro-Caribbean ancestry men, 1,030 Indian Asian ancestry women, 7,648 Indian Asian ancestry men, 1,793 Filipino ancestry women, 2,944 Hispanic/Latino ancestry women, 1,764 Hispanic/Latino ancestry men	21,496 European ancestry women, 24,385 European ancestry men, 118,364 European ancestry individuals, 2,326 African American/Afro-Caribbean ancestry women, 855 African American/Afro-Caribbean ancestry men	AL513166.1	0	4e-07
rs3101336	1	72751185	T	C	0.3996	-0.0077	0.0034	0.0228	-+				Body mass index	28892062	Akiyama M	2017-09-11	Nat Genet	Genome-wide association study identifies 112 new loci for body mass index in the Japanese population.	up to 72,390 Japanese ancestry women, up to 85,894 Japanese ancestry men	up to 10,048 Japanese ancestry women, up to 5,098 Japanese ancestry men, up to 181,999 European ancestry women, up to 140,155 European ancestry controls	AL513166.1	0	1e-29
rs3101336	1	72751185	T	C	0.3996	-0.0077	0.0034	0.0228	-+				Childhood body mass index	26604143	Felix JF	2015-11-24	Hum Mol Genet	Genome-wide association analysis identifies three new susceptibility loci for childhood body mass index.	34,744 European ancestry children	11,313 European ancestry children	AL513166.1	0	4e-08
rs3101336	1	72751185	T	C	0.3996	-0.0077	0.0034	0.0228	-+				BMI (adjusted for smoking behaviour)	28443625	Justice AE	2017-04-26	Nat Commun	Genome-wide meta-analysis of 241,258 adults accounting for smoking behaviour identifies novel loci for obesity traits.	98,173 European ancestry women, 64,373 European ancestry men, 5,829 European ancestry individuals, 10,500 African American/Afro-Caribbean ancestry women, 2,706 African American/Afro-Caribbean ancestry men, 1,030 Indian Asian ancestry women, 7,648 Indian Asian ancestry men, 1,793 Filipino ancestry women, 2,944 Hispanic/Latino ancestry women, 1,764 Hispanic/Latino ancestry men	21,496 European ancestry women, 24,385 European ancestry men, 118,364 European ancestry individuals, 2,326 African American/Afro-Caribbean ancestry women, 855 African American/Afro-Caribbean ancestry men	AL513166.1	0	1e-15
rs3101336	1	72751185	T	C	0.3996	-0.0077	0.0034	0.0228	-+				Childhood body fatness	33491310	Warner ET	2021-02-01	Obesity (Silver Spring)	A Genome-Wide Association Study of Childhood Body Fatness.	34,401 European ancestry individuals	NA	AL513166.1	0	4e-07
rs2613499	1	72751552	A	G	0.8081	0.016	0.0042	0.0001384	+-				Adult body size	32376654	Richardson TG	2020-05-06	BMJ	Use of genetic variation to separate the effects of early and later life adiposity on disease risk: mendelian randomisation study.	453,169 European ancestry individuals	NA	AL513166.1	0	1e-26
rs2613499	1	72751552	A	G	0.8081	0.016	0.0042	0.0001384	+-				Type 2 diabetes	32541925	Vujkovic M	2020-06-15	Nat Genet	Discovery of 318 new risk loci for type 2 diabetes and related vascular outcomes among 1.4 million participants in a multi-ancestry meta-analysis.	148,726 European ancestry cases, 24,646 African American cases, 8,616 Hispanic cases, 46,511 Asian ancestry cases, 965,732 European ancestry controls, 31,446 African American controls, 11,829 Hispanic controls, 169,776 Asian ancestry controls	NA	AL513166.1	0	1e-11
rs12740789	1	72752073	A	G	0.1917	-0.0159	0.0042	0.0001425	-+				Smoking initiation (ever regular vs never regular)	30643251	Liu M	2019-01-14	Nat Genet	Association studies of up to 1.2 million individuals yield new insights into the genetic etiology of tobacco and alcohol use.	up to 1,232,091 European ancestry individuals	NA	AL513166.1	0	1e-17
rs12740789	1	72752073	A	G	0.1917	-0.0159	0.0042	0.0001425	-+				Heart rate response to recovery post exercise (20 sec)	29497042	Verweij N	2018-03-01	Nat Commun	Genetic study links components of the autonomous nervous system to heart-rate profile during exercise.	5,4137 European ancestry individuals, 1,744 Asian individuals, 1,445 African individuals, 468 admixed individuals, 1,024 individuals	NA	AL513166.1	0	1e-09
rs2613498	1	72752939	T	C	0.1919	-0.016	0.0042	0.0001369	-+				Body mass index	30595370	Kichaev G	2018-12-27	Am J Hum Genet	Leveraging Polygenic Functional Enrichment to Improve GWAS Power.	approximately 458,000 European ancestry individuals	NA	AL513166.1	0	4e-40
rs61765651	1	72754314	T	C	0.1917	-0.0159	0.0042	0.0001497	-+				Childhood obesity	31504550	Bradfield JP	2019-07-05	Hum Mol Genet	A Trans-ancestral Meta-Analysis of Genome-Wide Association Studies Reveals Loci Associated with Childhood Obesity.	8,613 European ancestry cases, 3,213 African American cases, 69 Moroccan ancestry cases, 986 Hispanic/Latino cases, 124 East Asian ancestry cases, 12,696 European ancestry controls, 1,392 African American controls, 64 Moroccan ancestry controls, 993 Hispanic/Latino controls, 454 East Asian ancestry controls	NA	AL513166.1	0	4e-07
rs61765651	1	72754314	T	C	0.1917	-0.0159	0.0042	0.0001497	-+				Body mass index	31669095	Zhu Z	2019-10-24	J Allergy Clin Immunol	Shared Genetic and Experimental Links between Obesity-Related Traits and Asthma Subtypes in UK Biobank.	457,822 European ancestry individuals	NA	AL513166.1	0	2e-38
rs61765651	1	72754314	T	C	0.1917	-0.0159	0.0042	0.0001497	-+				Childhood body mass index	33045005	Vogelezang S	2020-10-12	PLoS Genet	Novel loci for childhood body mass index and shared heritability with adult cardiometabolic traits.	39,620 European ancestry individuals	NA	AL513166.1	0	1e-08
rs2613496	1	72754788	T	C	0.1919	-0.016	0.0042	0.0001357	-+				Smoking initiation (ever regular vs never regular) (MTAG)	30643251	Liu M	2019-01-14	Nat Genet	Association studies of up to 1.2 million individuals yield new insights into the genetic etiology of tobacco and alcohol use.	up to 1,359,002 European ancestry individuals	NA	AL513166.1	0	4e-17
rs2815757	1	72764289	T	C	0.8081	0.016	0.0042	0.0001282	+-				Insomnia	30804565	Jansen PR	2019-02-25	Nat Genet	Genome-wide analysis of insomnia in 1,331,010 individuals identifies new risk loci and functional pathways.	651,923 European ancestry males, 679,087 European ancestry females	NA	AL513166.1	0	2e-13
rs2815757	1	72764289	T	C	0.8081	0.016	0.0042	0.0001282	+-				Insomnia	30804565	Jansen PR	2019-02-25	Nat Genet	Genome-wide analysis of insomnia in 1,331,010 individuals identifies new risk loci and functional pathways.	651,923 European ancestry males, 679,087 European ancestry females	NA	AL513166.1	0	4e-10
rs2568956	1	72764376	T	C	0.3996	-0.008	0.0034	0.01771	-+				Pork consumption	32066663	Niarchou M	2020-02-03	Transl Psychiatry	Genome-wide association study of dietary intake in the UK biobank study and its associations with schizophrenia and other traits.	335,576 European ancestry individuals	NA	AL513166.1	0	2e-08
rs2568956	1	72764376	T	C	0.3996	-0.008	0.0034	0.01771	-+				Oily fish consumption	32066663	Niarchou M	2020-02-03	Transl Psychiatry	Genome-wide association study of dietary intake in the UK biobank study and its associations with schizophrenia and other traits.	335,576 European ancestry individuals	NA	AL513166.1	0	2e-08
rs2568958	1	72765116	A	G	0.6003	0.0083	0.0034	0.01402	+-				Body mass index	19079260	Thorleifsson G	2008-12-14	Nat Genet	Genome-wide association yields new sequence variants at seven loci that associate with measures of obesity.	72,598 European ancestry individuals, 1,160 African American individuals	Up to 11,036 European ancestry individuals, 32,615 individuals	AL513166.1	0	1e-11
rs2568958	1	72765116	A	G	0.6003	0.0083	0.0034	0.01402	+-				Body mass index	23563607	Berndt SI	2013-04-07	Nat Genet	Genome-wide meta-analysis identifies 11 new loci for anthropometric traits and provides insights into genetic architecture.	7,962 European ancestry high body mass index individuals, 8,106 European ancestry low body mass index individuals	4,900 European ancestry high body mass index individuals, 4,891 European ancestry low body mass index individuals	AL513166.1	0	2e-14
rs2568958	1	72765116	A	G	0.6003	0.0083	0.0034	0.01402	+-				Depressive symptoms	30643256	Baselmans BML	2019-01-14	Nat Genet	Multivariate genome-wide analyses of the well-being spectrum.	1,067,913 European ancestry individuals	228,033 European ancestry individuals	AL513166.1	0	3e-19
rs2568958	1	72765116	A	G	0.6003	0.0083	0.0034	0.01402	+-				Obesity	23563607	Berndt SI	2013-04-07	Nat Genet	Genome-wide meta-analysis identifies 11 new loci for anthropometric traits and provides insights into genetic architecture.	93,015 European ancestry overweight individuals, 32,858 European ancestry class I obese individuals, 9,889 European ancestry class II obese individuals, 2,896 European ancestry class III obese individuals, up to 65,840 European ancestry controls	65,332 European ancestry overweight individuals, 22,373 European ancestry class I obese individuals, 5,476 European ancestry class II obese individuals, 1,162 European ancestry class III obese individuals, up to 39,294 European ancestry controls	AL513166.1	0	4e-16
rs2568958	1	72765116	A	G	0.6003	0.0083	0.0034	0.01402	+-				Weight	19079260	Thorleifsson G	2008-12-14	Nat Genet	Genome-wide association yields new sequence variants at seven loci that associate with measures of obesity.	72,598 European ancestry individuals, 1,160 African American individuals	Up to 11,036 European ancestry individuals, 32,615 individuals	AL513166.1	0	2e-08
rs2568958	1	72765116	A	G	0.6003	0.0083	0.0034	0.01402	+-				Depression	30718901	Howard DM	2019-02-04	Nat Neurosci	Genome-wide meta-analysis of depression identifies 102 independent variants and highlights the importance of the prefrontal brain regions.	118,811 European ancestry cases, 327,427 European ancestry controls, 127,552 cases, 233,763 controls	414,055 European ancestry cases, 892,299 European ancestry controls	AL513166.1	0	4e-52
rs2568958	1	72765116	A	G	0.6003	0.0083	0.0034	0.01402	+-				Body mass index	30239722	Pulit SL	2018-09-14	Hum Mol Genet	Meta-analysis of genome-wide association studies for body fat distribution in 694,649 individuals of European ancestry.	434,794 European ancestry female individuals	NA	AL513166.1	0	1e-53
rs11209948	1	72811904	T	G	0.6003	0.008	0.0034	0.0176	+-				Body fat percentage	30593698	Hubel C	2018-12-28	Am J Med Genet B Neuropsychiatr Genet	Genomics of body fat percentage may contribute to sex bias in anorexia nervosa.	70,700 European ancestry female individuals, 85,261 European ancestry male individuals	NA	AL513166.1	0	2e-07
rs11209948	1	72811904	T	G	0.6003	0.008	0.0034	0.0176	+-				Body fat percentage	30593698	Hubel C	2018-12-28	Am J Med Genet B Neuropsychiatr Genet	Genomics of body fat percentage may contribute to sex bias in anorexia nervosa.	70,700 European ancestry female individuals, 85,261 European ancestry male individuals	NA	AL513166.1	0	2e-07
rs2815752	1	72812440	A	G	0.6002	0.0083	0.0034	0.01414	+-				Body mass index	20935630	Speliotes EK	2010-10-10	Nat Genet	Association analyses of 249,796 individuals reveal 18 new loci associated with body mass index.	Up to 123,865 European ancestry individuals	Up to 125,931 European ancestry individuals	AL513166.1	0	2e-22
rs990871	1	72823713	T	C	0.5948	0.0086	0.0034	0.01005	+-				Subcutaneous adipose tissue	22589738	Fox CS	2012-05-10	PLoS Genet	Genome-wide association for abdominal subcutaneous and visceral adipose reveals a novel locus for visceral fat in women.	5,560 European ancestry female individuals, 4,997 European ancestry male individuals	NA	AL513166.1	0	4e-06
rs990871	1	72823713	T	C	0.5948	0.0086	0.0034	0.01005	+-				Body mass index	26426971	Winkler TW	2015-10-01	PLoS Genet	The Influence of Age and Sex on Genetic Associations with Adult Body Size and Shape: A Large-Scale Genome-Wide Interaction Study.	up to 309,889 European ancestry individuals	NA	AL513166.1	0	1e-33
rs6687024	1	72824860	T	C	0.5946	0.0086	0.0034	0.01038	+-				Major depressive disorder	29728651	Li X	2018-04-27	Neuropsychopharmacology	Common variants on 6q16.2, 12q24.31 and 16p13.3 are associated with major depressive disorder.	84,847 European ancestry cases, 241,266 European ancestry controls, 5,303 Han Chinese ancestry cases, 5,337 Han Chinese ancestry controls	2,659 European ancestry cases, 17,237 European ancestry controls	AL513166.1	0	4e-08
rs6699744	1	72825144	A	T	0.3875	-0.0084	0.0034	0.01347	-+				Depression (broad)	29662059	Howard DM	2018-04-16	Nat Commun	Genome-wide association study of depression phenotypes in UK Biobank identifies variants in excitatory synaptic pathways.	113,769 British ancestry cases, 208,811 British ancestry controls	NA	AL513166.1	0	2e-13
rs6699744	1	72825144	A	T	0.3875	-0.0084	0.0034	0.01347	-+				Fish- and plant-related diet	32066663	Niarchou M	2020-02-03	Transl Psychiatry	Genome-wide association study of dietary intake in the UK biobank study and its associations with schizophrenia and other traits.	154,123 European ancestry men, 181,453 European ancestry women	NA	AL513166.1	0	2e-12
rs2613505	1	72835410	T	C	0.8019	0.0162	0.0041	9.286e-05	+-				Waist-hip ratio	30239722	Pulit SL	2018-09-14	Hum Mol Genet	Meta-analysis of genome-wide association studies for body fat distribution in 694,649 individuals of European ancestry.	697,734 European ancestry individuals	NA	AL513166.1	0	1e-13
rs7531118	1	72837239	T	C	0.4703	-0.009	0.0033	0.007092	-+				Waist circumference	25673412	Shungin D	2015-02-12	Nature	New genetic loci link adipose and insulin biology to body fat distribution.	up to 56,910 European ancestry men, up to 86,570 European ancestry women	up to 36,570 European ancestry men, 30,172 European ancestry women, 915 Filipino ancestry men, 735 Filipino ancestry women, 2,351 African American/Afro-Caribbean ancestry men, 6,258 African American/Afro-Caribbean ancestry women, 2,285 South Asian ancestry men, 506 South Asian ancestry women, 195 Seychellois ancestry men, 266 Seychellois ancestry women	AL513166.1	0	1e-07
rs7531118	1	72837239	T	C	0.4703	-0.009	0.0033	0.007092	-+				Intelligence	29942086	Savage JE	2018-06-25	Nat Genet	Genome-wide association meta-analysis in 269,867 individuals identifies new genetic and functional links to intelligence.	269,867 European ancestry individuals	NA	AL513166.1	0	1e-16
rs7531118	1	72837239	T	C	0.4703	-0.009	0.0033	0.007092	-+				Bipolar disorder or major depressive disorder	31926635	Coleman JRI	2019-11-01	Biol Psychiatry	The Genetics of the Mood Disorder Spectrum: Genome-wide Association Analyses of More Than 185,000 Cases and 439,000 Controls.	164,933 European ancestry major depressive disorder cases, 20,352 European ancestry bipolar disorder cases, 439,741 European ancestry controls	NA	AL513166.1	0	1e-16
rs7531118	1	72837239	T	C	0.4703	-0.009	0.0033	0.007092	-+				Body mass index in physically active individuals	28448500	Graff M	2017-04-27	PLoS Genet	Genome-wide physical activity interactions in adiposity - A meta-analysis of 200,452 adults.	1,957 African American women, 1,773 Filipino ancestry women, 305 Indian ancestry women, 67,609 European ancestry women, 1,206 African American men, 2,029 Indian ancestry men, 43,399 European ancestry men, at least 4,819 European ancestry individuals	4,807 African American women, 12,347 European ancestry women, 265 African American men, 14,540 European ancestry men	AL513166.1	0	1e-06
rs7531118	1	72837239	T	C	0.4703	-0.009	0.0033	0.007092	-+				Waist circumference	25673412	Shungin D	2015-02-12	Nature	New genetic loci link adipose and insulin biology to body fat distribution.	up to 56,910 European ancestry men, up to 86,570 European ancestry women	up to 36,570 European ancestry men, 30,172 European ancestry women, 915 Filipino ancestry men, 735 Filipino ancestry women, 2,351 African American/Afro-Caribbean ancestry men, 6,258 African American/Afro-Caribbean ancestry women, 2,285 South Asian ancestry men, 506 South Asian ancestry women, 195 Seychellois ancestry men, 266 Seychellois ancestry women	AL513166.1	0	2e-10
rs7531118	1	72837239	T	C	0.4703	-0.009	0.0033	0.007092	-+				Waist circumference	25673412	Shungin D	2015-02-12	Nature	New genetic loci link adipose and insulin biology to body fat distribution.	up to 56,910 European ancestry men, up to 86,570 European ancestry women	up to 36,570 European ancestry men, 30,172 European ancestry women, 915 Filipino ancestry men, 735 Filipino ancestry women, 2,351 African American/Afro-Caribbean ancestry men, 6,258 African American/Afro-Caribbean ancestry women, 2,285 South Asian ancestry men, 506 South Asian ancestry women, 195 Seychellois ancestry men, 266 Seychellois ancestry women	AL513166.1	0	1e-14
rs7531118	1	72837239	T	C	0.4703	-0.009	0.0033	0.007092	-+				Hip circumference	25673412	Shungin D	2015-02-12	Nature	New genetic loci link adipose and insulin biology to body fat distribution.	up to 56,910 European ancestry men, up to 86,570 European ancestry women	up to 36,570 European ancestry men, 30,172 European ancestry women, 915 Filipino ancestry men, 735 Filipino ancestry women, 2,351 African American/Afro-Caribbean ancestry men, 6,258 African American/Afro-Caribbean ancestry women, 2,285 South Asian ancestry men, 506 South Asian ancestry women, 195 Seychellois ancestry men, 266 Seychellois ancestry women	AL513166.1	0	4e-11
rs7531118	1	72837239	T	C	0.4703	-0.009	0.0033	0.007092	-+				anorexia nervosa, attention-deficit/hyperactivity disorder, autism spectrum disorder, bipolar disorder, major depression, obsessive-compulsive disorder, schizophrenia, or Tourette syndrome (pleiotropy)	31835028	Cross-Disorder Group of the Psychiatric Genomics Consortium	2019-12-01	Cell	Genomic Relationships, Novel Loci, and Pleiotropic Mechanisms across Eight Psychiatric Disorders.	19,009 European ancestry ADHD cases, 3,495 European ancestry anorexia cases, 18,381 European ancestry autism cases, 20,352 European ancestry bipolar disorder cases, 130,664 European ancestry major depression cases, 2,688 European ancestry OCD cases, 33,640 European ancestry schizophrenia cases, 4,645 European ancestry Tourette's cases, 494,162 European ancestry controls	NA	AL513166.1	0	1e-15
rs7531118	1	72837239	T	C	0.4703	-0.009	0.0033	0.007092	-+				Body mass index	28552196	Tachmazidou I	2017-06-01	Am J Hum Genet	Whole-Genome Sequencing Coupled to Imputation Discovers Genetic Signals for Anthropometric Traits.	1,249 whole genome sequenced European ancestry individuals, 3,538 whole genome sequenced individuals, 46,635 European ancestry individuals, 472 Carlantino (founder/genetic isolate) individuals, 1,170 Friuli Venezia Giulia (founder/genetic isolate) individuals, 1,019 Mylopotamos (founder/genetic isolate) individuals, 932 Pomak (founder/genetic isolate) individuals, 1,778 Val Borbera (founder/genet…	209,191 European ancestry individuals	AL513166.1	0	4e-07
rs7531118	1	72837239	T	C	0.4703	-0.009	0.0033	0.007092	-+				Obesity	23563607	Berndt SI	2013-04-07	Nat Genet	Genome-wide meta-analysis identifies 11 new loci for anthropometric traits and provides insights into genetic architecture.	93,015 European ancestry overweight individuals, 32,858 European ancestry class I obese individuals, 9,889 European ancestry class II obese individuals, 2,896 European ancestry class III obese individuals, up to 65,840 European ancestry controls	65,332 European ancestry overweight individuals, 22,373 European ancestry class I obese individuals, 5,476 European ancestry class II obese individuals, 1,162 European ancestry class III obese individuals, up to 39,294 European ancestry controls	AL513166.1	0	2e-17
rs11209951	1	72837490	T	C	0.5945	0.0087	0.0034	0.009721	+-				Body mass index in physically active individuals	28448500	Graff M	2017-04-27	PLoS Genet	Genome-wide physical activity interactions in adiposity - A meta-analysis of 200,452 adults.	1,957 African American women, 1,773 Filipino ancestry women, 305 Indian ancestry women, 67,609 European ancestry women, 1,206 African American men, 2,029 Indian ancestry men, 43,399 European ancestry men, at least 4,819 European ancestry individuals	4,807 African American women, 12,347 European ancestry women, 265 African American men, 14,540 European ancestry men	AL513166.1	0	2e-06
rs11209951	1	72837490	T	C	0.5945	0.0087	0.0034	0.009721	+-				Intelligence (MTAG)	29326435	Hill WD	2018-01-11	Mol Psychiatry	A combined analysis of genetically correlated traits identifies 187 loci and a role for neurogenesis and myelination in intelligence.	120,934 British ancestry individuals, 127,548 individuals	NA	AL513166.1	0	4e-17
rs11209951	1	72837490	T	C	0.5945	0.0087	0.0034	0.009721	+-				Body mass index in physically active individuals	28448500	Graff M	2017-04-27	PLoS Genet	Genome-wide physical activity interactions in adiposity - A meta-analysis of 200,452 adults.	1,957 African American women, 1,773 Filipino ancestry women, 305 Indian ancestry women, 67,609 European ancestry women, 1,206 African American men, 2,029 Indian ancestry men, 43,399 European ancestry men, at least 4,819 European ancestry individuals	4,807 African American women, 12,347 European ancestry women, 265 African American men, 14,540 European ancestry men	AL513166.1	0	2e-07
rs11209951	1	72837490	T	C	0.5945	0.0087	0.0034	0.009721	+-				Body mass index in physically inactive individuals	28448500	Graff M	2017-04-27	PLoS Genet	Genome-wide physical activity interactions in adiposity - A meta-analysis of 200,452 adults.	561 African American women, 352 Filipino ancestry women, 725 Indian ancestry women, 19,366 European ancestry women, 251 African American men, 4,654 Indian ancestry men, 11,727 European ancestry men, 959 European ancestry individuals	1,437 African American women, 5,184 European ancestry women, 64 African American men, 5,416 European ancestry men	AL513166.1	0	3e-07
rs11209951	1	72837490	T	C	0.5945	0.0087	0.0034	0.009721	+-				Body mass index (joint analysis main effects and physical activity interaction)	28448500	Graff M	2017-04-27	PLoS Genet	Genome-wide physical activity interactions in adiposity - A meta-analysis of 200,452 adults.	2,518 African American women, 86,278 European ancestry women, 1,773 Filipino ancestry women, 1,030 Indian ancestry women, 1,457 African American men, 55,137 European ancestry men, 7,648 Indian ancestry men, 5,527 European ancestry individuals	6,244 African American women, 17,531 European ancestry women, 329 African American men, 19,956 European ancestry men	AL513166.1	0	1e-15
rs11209951	1	72837490	T	C	0.5945	0.0087	0.0034	0.009721	+-				Body mass index in physically active individuals	28448500	Graff M	2017-04-27	PLoS Genet	Genome-wide physical activity interactions in adiposity - A meta-analysis of 200,452 adults.	1,957 African American women, 1,773 Filipino ancestry women, 305 Indian ancestry women, 67,609 European ancestry women, 1,206 African American men, 2,029 Indian ancestry men, 43,399 European ancestry men, at least 4,819 European ancestry individuals	4,807 African American women, 12,347 European ancestry women, 265 African American men, 14,540 European ancestry men	AL513166.1	0	2e-11
rs11209951	1	72837490	T	C	0.5945	0.0087	0.0034	0.009721	+-				Body mass index	28448500	Graff M	2017-04-27	PLoS Genet	Genome-wide physical activity interactions in adiposity - A meta-analysis of 200,452 adults.	2,518 African American women, 86,278 European ancestry women, 1,773 Filipino ancestry women, 1,030 Indian ancestry women, 1,457 African American men, 55,137 European ancestry men, 7,648 Indian ancestry men, 5,527 European ancestry individuals	6,244 African American women, 17,531 European ancestry women, 329 African American men, 19,956 European ancestry men	AL513166.1	0	3e-16
rs11209952	1	72837500	T	C	0.5942	0.0087	0.0034	0.009634	+-				Fish- and plant-related diet	32066663	Niarchou M	2020-02-03	Transl Psychiatry	Genome-wide association study of dietary intake in the UK biobank study and its associations with schizophrenia and other traits.	154,123 European ancestry men, 181,453 European ancestry women	NA	AL513166.1	0	1e-08
rs10789336	1	72838406	A	G	0.595	0.0088	0.0034	0.008619	+-				Body mass index	23669352	Graff M	2013-05-12	Hum Mol Genet	Genome-wide analysis of BMI in adolescents and young adults reveals additional insight into the effects of genetic loci over the life course.	Up to 13,627 European ancestry individuals	Up to 16,253 European ancestry individuals	AL513166.1	0	1e-06
rs1993709	1	72838529	A	G	0.1976	-0.0164	0.0041	7.946e-05	-+				Waist-hip ratio	30239722	Pulit SL	2018-09-14	Hum Mol Genet	Meta-analysis of genome-wide association studies for body fat distribution in 694,649 individuals of European ancestry.	316,772 European ancestry male individuals	NA	AL513166.1	0	1e-13
rs1993709	1	72838529	A	G	0.1976	-0.0164	0.0041	7.946e-05	-+				Neuroticism	30595370	Kichaev G	2018-12-27	Am J Hum Genet	Leveraging Polygenic Functional Enrichment to Improve GWAS Power.	approximately 372,000 European ancestry individuals	NA	AL513166.1	0	4e-08
rs1993709	1	72838529	A	G	0.1976	-0.0164	0.0041	7.946e-05	-+				Body mass index	30239722	Pulit SL	2018-09-14	Hum Mol Genet	Meta-analysis of genome-wide association studies for body fat distribution in 694,649 individuals of European ancestry.	374,756 European ancestry male individuals	NA	AL513166.1	0	1e-52
rs2613503	1	72839774	A	C	0.8023	0.0164	0.0041	7.544e-05	+-				Insomnia symptoms (never/rarely vs. usually)	30804566	Lane JM	2019-02-25	Nat Genet	Biological and clinical insights from genetics of insomnia symptoms.	129,270 European ancestry cases, 108,357 European ancestry controls	17,140 European ancestry cases, 61,850 European ancestry controls	AL513166.1	0	3e-07
rs2613503	1	72839774	A	C	0.8023	0.0164	0.0041	7.544e-05	+-				Insomnia symptoms (never/rarely vs. sometimes/usually)	30804566	Lane JM	2019-02-25	Nat Genet	Biological and clinical insights from genetics of insomnia symptoms.	345,022 European ancestry cases, 108,357 European ancestry controls	17,140 European ancestry cases, 61,850 European ancestry controls	AL513166.1	0	4e-08
rs2613503	1	72839774	A	C	0.8023	0.0164	0.0041	7.544e-05	+-				Triglycerides	30275531	Klarin D	2018-10-01	Nat Genet	Genetics of blood lipids among ~300,000 multi-ethnic participants of the Million Veteran Program.	215,551 European ancestry individuals, 57,332 African American individuals, 24,743 Hispanic individuals	Up to 319,677 individuals	AL513166.1	0	2e-10
rs1460939	1	72861567	A	T	0.2018	-0.0145	0.0041	0.0004034	-+				Life satisfaction	30643256	Baselmans BML	2019-01-14	Nat Genet	Multivariate genome-wide analyses of the well-being spectrum.	80,852 European ancestry individuals	NA	AL513166.1	0	1e-08
rs2590942	1	72885281	T	G	0.7982	0.0145	0.0041	0.0004129	+-				Childhood body mass index	26604143	Felix JF	2015-11-24	Hum Mol Genet	Genome-wide association analysis identifies three new susceptibility loci for childhood body mass index.	34,744 European ancestry children	11,313 European ancestry children	AL513166.1	0	2e-07
rs80054503	1	72900406	T	C	0.988	0.0483	0.0228	0.03443	++				Smoking initiation (ever regular vs never regular)	30643251	Liu M	2019-01-14	Nat Genet	Association studies of up to 1.2 million individuals yield new insights into the genetic etiology of tobacco and alcohol use.	up to 1,232,091 European ancestry individuals	NA	AL513166.1	0	3e-09
rs10789340	1	72940273	A	G	0.3751	-0.0106	0.0034	0.001809	-+				Depressive symptoms (MTAG)	29292387	Turley P	2018-01-01	Nat Genet	Multi-trait analysis of genome-wide association summary statistics using MTAG.	354,862 European ancestry individuals	NA	AL513166.1	0	3e-12
rs10789340	1	72940273	A	G	0.3751	-0.0106	0.0034	0.001809	-+				Depression (broad)	29662059	Howard DM	2018-04-16	Nat Commun	Genome-wide association study of depression phenotypes in UK Biobank identifies variants in excitatory synaptic pathways.	113,769 British ancestry cases, 208,811 British ancestry controls	NA	AL513166.1	0	2e-12
rs10789340	1	72940273	A	G	0.3751	-0.0106	0.0034	0.001809	-+				Depressive symptoms	29292387	Turley P	2018-01-01	Nat Genet	Multi-trait analysis of genome-wide association summary statistics using MTAG.	354,862 European ancestry individuals	NA	AL513166.1	0	1e-13
rs10789340	1	72940273	A	G	0.3751	-0.0106	0.0034	0.001809	-+				Asthma and major depressive disorder	31619474	Zhu Z	2019-10-17	Eur Respir J	Shared Genetics of Asthma and Mental Health Disorders: A Large-Scale Genome-Wide Cross-Trait Analysis.	46,802 European ancestry asthma cases, 59,851 European ancestry major depressive disorder cases, 460,635 European ancestry controls	NA	AL513166.1	0	3e-08
rs7550173	1	72944617	A	T	0.391	-0.0087	0.0034	0.01005	-+				Body mass index in physically active individuals	28448500	Graff M	2017-04-27	PLoS Genet	Genome-wide physical activity interactions in adiposity - A meta-analysis of 200,452 adults.	1,957 African American women, 1,773 Filipino ancestry women, 305 Indian ancestry women, 67,609 European ancestry women, 1,206 African American men, 2,029 Indian ancestry men, 43,399 European ancestry men, at least 4,819 European ancestry individuals	4,807 African American women, 12,347 European ancestry women, 265 African American men, 14,540 European ancestry men	AL513166.1	0	2e-10
rs7550173	1	72944617	A	T	0.391	-0.0087	0.0034	0.01005	-+				Body mass index (joint analysis main effects and physical activity interaction)	28448500	Graff M	2017-04-27	PLoS Genet	Genome-wide physical activity interactions in adiposity - A meta-analysis of 200,452 adults.	2,518 African American women, 86,278 European ancestry women, 1,773 Filipino ancestry women, 1,030 Indian ancestry women, 1,457 African American men, 55,137 European ancestry men, 7,648 Indian ancestry men, 5,527 European ancestry individuals	6,244 African American women, 17,531 European ancestry women, 329 African American men, 19,956 European ancestry men	AL513166.1	0	2e-10
rs7550173	1	72944617	A	T	0.391	-0.0087	0.0034	0.01005	-+				Body mass index	28448500	Graff M	2017-04-27	PLoS Genet	Genome-wide physical activity interactions in adiposity - A meta-analysis of 200,452 adults.	2,518 African American women, 86,278 European ancestry women, 1,773 Filipino ancestry women, 1,030 Indian ancestry women, 1,457 African American men, 55,137 European ancestry men, 7,648 Indian ancestry men, 5,527 European ancestry individuals	6,244 African American women, 17,531 European ancestry women, 329 African American men, 19,956 European ancestry men	AL513166.1	0	2e-06
rs7550173	1	72944617	A	T	0.391	-0.0087	0.0034	0.01005	-+				Body mass index	30108127	Hoffmann TJ	2018-08-14	Genetics	A Large Multi-ethnic Genome-Wide Association Study of Adult Body Mass Index Identifies Novel Loci.	315,347 European ancestry individuals, 8,322 Hispanic/Latino individuals, 7,290 East Asian ancestry individuals, 3,069 African American individuals, 459 South Asian ancestry individuals	431,743 European ancestry individuals, 9,275 South Asian ancestry individuals, 8,261 African British individuals, 1,822 East Asian ancestry individuals, 7,620 individuals	AL513166.1	0	3e-24
rs7550173	1	72944617	A	T	0.391	-0.0087	0.0034	0.01005	-+				Body mass index	28448500	Graff M	2017-04-27	PLoS Genet	Genome-wide physical activity interactions in adiposity - A meta-analysis of 200,452 adults.	2,518 African American women, 86,278 European ancestry women, 1,773 Filipino ancestry women, 1,030 Indian ancestry women, 1,457 African American men, 55,137 European ancestry men, 7,648 Indian ancestry men, 5,527 European ancestry individuals	6,244 African American women, 17,531 European ancestry women, 329 African American men, 19,956 European ancestry men	AL513166.1	0	4e-09
rs7550173	1	72944617	A	T	0.391	-0.0087	0.0034	0.01005	-+				Body mass index in physically active individuals	28448500	Graff M	2017-04-27	PLoS Genet	Genome-wide physical activity interactions in adiposity - A meta-analysis of 200,452 adults.	1,957 African American women, 1,773 Filipino ancestry women, 305 Indian ancestry women, 67,609 European ancestry women, 1,206 African American men, 2,029 Indian ancestry men, 43,399 European ancestry men, at least 4,819 European ancestry individuals	4,807 African American women, 12,347 European ancestry women, 265 African American men, 14,540 European ancestry men	AL513166.1	0	3e-10
rs7550173	1	72944617	A	T	0.391	-0.0087	0.0034	0.01005	-+				Body mass index (joint analysis main effects and physical activity interaction)	28448500	Graff M	2017-04-27	PLoS Genet	Genome-wide physical activity interactions in adiposity - A meta-analysis of 200,452 adults.	2,518 African American women, 86,278 European ancestry women, 1,773 Filipino ancestry women, 1,030 Indian ancestry women, 1,457 African American men, 55,137 European ancestry men, 7,648 Indian ancestry men, 5,527 European ancestry individuals	6,244 African American women, 17,531 European ancestry women, 329 African American men, 19,956 European ancestry men	AL513166.1	0	4e-06
rs7550173	1	72944617	A	T	0.391	-0.0087	0.0034	0.01005	-+				Body mass index in physically active individuals	28448500	Graff M	2017-04-27	PLoS Genet	Genome-wide physical activity interactions in adiposity - A meta-analysis of 200,452 adults.	1,957 African American women, 1,773 Filipino ancestry women, 305 Indian ancestry women, 67,609 European ancestry women, 1,206 African American men, 2,029 Indian ancestry men, 43,399 European ancestry men, at least 4,819 European ancestry individuals	4,807 African American women, 12,347 European ancestry women, 265 African American men, 14,540 European ancestry men	AL513166.1	0	2e-10
rs7550173	1	72944617	A	T	0.391	-0.0087	0.0034	0.01005	-+				Body mass index	28448500	Graff M	2017-04-27	PLoS Genet	Genome-wide physical activity interactions in adiposity - A meta-analysis of 200,452 adults.	2,518 African American women, 86,278 European ancestry women, 1,773 Filipino ancestry women, 1,030 Indian ancestry women, 1,457 African American men, 55,137 European ancestry men, 7,648 Indian ancestry men, 5,527 European ancestry individuals	6,244 African American women, 17,531 European ancestry women, 329 African American men, 19,956 European ancestry men	AL513166.1	0	4e-13
rs7550173	1	72944617	A	T	0.391	-0.0087	0.0034	0.01005	-+				Body mass index	28448500	Graff M	2017-04-27	PLoS Genet	Genome-wide physical activity interactions in adiposity - A meta-analysis of 200,452 adults.	2,518 African American women, 86,278 European ancestry women, 1,773 Filipino ancestry women, 1,030 Indian ancestry women, 1,457 African American men, 55,137 European ancestry men, 7,648 Indian ancestry men, 5,527 European ancestry individuals	6,244 African American women, 17,531 European ancestry women, 329 African American men, 19,956 European ancestry men	AL513166.1	0	3e-11
rs782207	1	72953251	A	G	0.3719	-0.0088	0.0034	0.009959	-+				Well-being spectrum (multivariate analysis)	30643256	Baselmans BML	2019-01-14	Nat Genet	Multivariate genome-wide analyses of the well-being spectrum.	2,083,151 European ancestry individuals	287,239 European ancestry individuals	AL513166.1	0	2e-14
rs1775370	1	72992856	T	C	0.2471	-0.0129	0.0038	0.0007131	-+				Smoking status (ever vs never smokers)	30643258	Karlsson Linner R	2019-01-14	Nat Genet	Genome-wide association analyses of risk tolerance and risky behaviors in over 1 million individuals identify hundreds of loci and shared genetic influences.	518,633 European ancestry individuals	NA	AL513166.1	0	2e-09
rs12129942	1	73309082	T	C	0.5162	0.0071	0.0033	0.03318	+-				Depression (broad)	29662059	Howard DM	2018-04-16	Nat Commun	Genome-wide association study of depression phenotypes in UK Biobank identifies variants in excitatory synaptic pathways.	113,769 British ancestry cases, 208,811 British ancestry controls	NA	AL583808.1, LINC02797	0	2e-07
rs4233093	1	73446245	A	G	0.5177	0.0083	0.0033	0.01195	+-				Self-reported risk-taking behaviour	30181555	Strawbridge RJ	2018-09-04	Transl Psychiatry	Genetics of self-reported risk-taking behaviour, trans-ethnic consistency and relevance to brain gene expression.	83,677 British ancestry cases, 244,662 British ancestry controls	2,764 South Asian ancestry cases, 3,139 African Caribbean ancestry cases, 16,169 European ancestry cases, 3,866 mixed ancestry cases, 4,267 South Asian ancestry controls, 4,341 African Caribbean ancestry controls, 31,814 European ancestry controls, 5,988 mixed ancestry controls	AL732618.1 - KRT8P21	1	3e-08
rs4233093	1	73446245	A	G	0.5177	0.0083	0.0033	0.01195	+-				Self-reported risk-taking behaviour	30181555	Strawbridge RJ	2018-09-04	Transl Psychiatry	Genetics of self-reported risk-taking behaviour, trans-ethnic consistency and relevance to brain gene expression.	83,677 British ancestry cases, 244,662 British ancestry controls	2,764 South Asian ancestry cases, 3,139 African Caribbean ancestry cases, 16,169 European ancestry cases, 3,866 mixed ancestry cases, 4,267 South Asian ancestry controls, 4,341 African Caribbean ancestry controls, 31,814 European ancestry controls, 5,988 mixed ancestry controls	AL732618.1 - KRT8P21	1	3e-08
rs12034885	1	73651519	A	T	0.5036	0.0067	0.0033	0.04201	+-				Response to antidepressants (symptom improvement)	29160301	Fabbri C	2017-11-21	Pharmacogenomics J	New insights into the pharmacogenomics of antidepressant response from the GENDEP and STAR*D studies: rare variant analysis and high-density imputation.	2,145 European ancestry individuals	NA	KRT8P21 - RN7SKP19	1	3e-06
rs11210177	1	73655821	A	G	0.4972	-0.0082	0.0033	0.01271	-+				Deliberate self-harm	32473944	Russell AE	2020-05-28	Brain Behav Immun	Investigating evidence for a causal association between inflammation and self-harm: A multivariable Mendelian Randomisation study.	6,711 European ancestry cases, 146,849 European ancestry controls	NA	KRT8P21 - RN7SKP19	1	3e-06
rs6424532	1	73664022	A	G	0.487	0.0085	0.0033	0.009731	+-				Depression (broad)	29662059	Howard DM	2018-04-16	Nat Commun	Genome-wide association study of depression phenotypes in UK Biobank identifies variants in excitatory synaptic pathways.	113,769 British ancestry cases, 208,811 British ancestry controls	NA	RN7SKP19 - LINC01360	1	4e-08
rs10890020	1	73668836	A	G	0.5199	-0.008	0.0033	0.016	-+				Depression	30718901	Howard DM	2019-02-04	Nat Neurosci	Genome-wide meta-analysis of depression identifies 102 independent variants and highlights the importance of the prefrontal brain regions.	118,811 European ancestry cases, 327,427 European ancestry controls, 127,552 cases, 233,763 controls	414,055 European ancestry cases, 892,299 European ancestry controls	RN7SKP19 - LINC01360	1	3e-34
rs11210187	1	73715233	T	C	0.52	-0.008	0.0033	0.01508	-+				Deliberate self-harm	32473944	Russell AE	2020-05-28	Brain Behav Immun	Investigating evidence for a causal association between inflammation and self-harm: A multivariable Mendelian Randomisation study.	6,711 European ancestry cases, 146,849 European ancestry controls	NA	RN7SKP19 - LINC01360	1	4e-06
rs11210187	1	73715233	T	C	0.52	-0.008	0.0033	0.01508	-+				Depressive symptoms	30643256	Baselmans BML	2019-01-14	Nat Genet	Multivariate genome-wide analyses of the well-being spectrum.	1,067,913 European ancestry individuals	228,033 European ancestry individuals	RN7SKP19 - LINC01360	1	2e-12
rs11210187	1	73715233	T	C	0.52	-0.008	0.0033	0.01508	-+				Sunburns	30595370	Kichaev G	2018-12-27	Am J Hum Genet	Leveraging Polygenic Functional Enrichment to Improve GWAS Power.	approximately 344,000 European ancestry individuals	NA	RN7SKP19 - LINC01360	1	4e-11
rs4650206	1	73720577	T	C	0.52	-0.008	0.0033	0.01518	-+				Deliberate self-harm	32473944	Russell AE	2020-05-28	Brain Behav Immun	Investigating evidence for a causal association between inflammation and self-harm: A multivariable Mendelian Randomisation study.	6,711 European ancestry cases, 146,849 European ancestry controls	NA	RN7SKP19 - LINC01360	1	4e-06
rs4074990	1	73722460	C	G	0.52	-0.008	0.0033	0.01526	-+				Trauma exposure	31969693	Coleman JRI	2020-01-23	Mol Psychiatry	Genome-wide gene-environment analyses of major depressive disorder and reported lifetime traumatic experiences in UK Biobank.	35,269 European ancestry cases, 63,451 European ancestry controls	NA	RN7SKP19 - LINC01360	1	4e-07
rs4074990	1	73722460	C	G	0.52	-0.008	0.0033	0.01526	-+				Deliberate self-harm	32473944	Russell AE	2020-05-28	Brain Behav Immun	Investigating evidence for a causal association between inflammation and self-harm: A multivariable Mendelian Randomisation study.	6,711 European ancestry cases, 146,849 European ancestry controls	NA	RN7SKP19 - LINC01360	1	4e-06
rs4571923	1	73736562	A	G	0.4686	0.0072	0.0033	0.02954	+-				Depressive symptoms (MTAG)	32606422	Wu Y	2020-06-30	Transl Psychiatry	Multi-trait analysis for genome-wide association study of five psychiatric disorders.	955,012 individuals	NA	RN7SKP19 - LINC01360	1	4e-11
rs61765555	1	73957815	T	C	0.2557	-0.0086	0.0038	0.02369	-+				Insomnia	30804565	Jansen PR	2019-02-25	Nat Genet	Genome-wide analysis of insomnia in 1,331,010 individuals identifies new risk loci and functional pathways.	651,923 European ancestry males, 679,087 European ancestry females	NA	LINC01360 - LINC02238	1	4e-11
rs1569092	1	74858724	A	G	0.1598	-0.0098	0.0046	0.032	--				Educational attainment (years of education)	30038396	Lee JJ	2018-07-23	Nat Genet	Gene discovery and polygenic prediction from a genome-wide association study of educational attainment in 1.1 million individuals.	up to 1,131,881 European ancestry individuals	NA	FPGT-TNNI3K, TNNI3K	0	2e-16
rs953567	1	74977425	A	G	0.6016	-0.0069	0.0034	0.04135	-+				Body mass index	31669095	Zhu Z	2019-10-24	J Allergy Clin Immunol	Shared Genetic and Experimental Links between Obesity-Related Traits and Asthma Subtypes in UK Biobank.	457,822 European ancestry individuals	NA	TNNI3K, FPGT-TNNI3K, LRRC53	0	1e-18
rs953567	1	74977425	A	G	0.6016	-0.0069	0.0034	0.04135	-+				Body mass index	30239722	Pulit SL	2018-09-14	Hum Mol Genet	Meta-analysis of genome-wide association studies for body fat distribution in 694,649 individuals of European ancestry.	434,794 European ancestry female individuals	NA	TNNI3K, FPGT-TNNI3K, LRRC53	0	2e-28
rs3819946	1	75175886	T	C	0.8644	-0.0143	0.0048	0.003103	-+				Blood protein levels	30072576	Emilsson V	2018-08-02	Science	Co-regulatory networks of human serum proteins link genetics to disease.	3,200 European ancestry individuals	NA	CRYZ	0	3e-292
rs7547190	1	75252764	T	C	0.1333	0.0138	0.0049	0.004493	+-				Adolescent idiopathic scoliosis	30019117	Liu J	2018-07-17	Hum Genet	The coexistence of copy number variations (CNVs) and single nucleotide polymorphisms (SNPs) at a locus can result in distorted calculations of the significance in associating SNPs to disease.	196 cases, 303 controls	NA	TYW3 - AC133865.1	1	2e-19
rs17554720	1	75289415	A	T	0.9525	0.0315	0.0079	6.407e-05	+-				Neurociticism	29500382	Nagel M	2018-03-02	Nat Commun	Item-level analyses reveal genetic heterogeneity in neuroticism.	380,506 European ancestry individuals	NA	TYW3 - AC133865.1	1	3e-08
rs77214504	1	75316394	A	T	0.9519	0.0301	0.0078	0.000104	+-				Life satisfaction	30643256	Baselmans BML	2019-01-14	Nat Genet	Multivariate genome-wide analyses of the well-being spectrum.	80,852 European ancestry individuals	NA	TYW3 - AC133865.1	1	1e-08
rs77214504	1	75316394	A	T	0.9519	0.0301	0.0078	0.000104	+-				Positive affect	30643256	Baselmans BML	2019-01-14	Nat Genet	Multivariate genome-wide analyses of the well-being spectrum.	410,603 European ancestry individuals	NA	TYW3 - AC133865.1	1	1e-08
rs77214504	1	75316394	A	T	0.9519	0.0301	0.0078	0.000104	+-				Neuroticism	30643256	Baselmans BML	2019-01-14	Nat Genet	Multivariate genome-wide analyses of the well-being spectrum.	523,783 European ancestry individuals	59,206 European ancestry individuals	TYW3 - AC133865.1	1	4e-09
rs77214504	1	75316394	A	T	0.9519	0.0301	0.0078	0.000104	+-				Depressive symptoms	30643256	Baselmans BML	2019-01-14	Nat Genet	Multivariate genome-wide analyses of the well-being spectrum.	1,067,913 European ancestry individuals	228,033 European ancestry individuals	TYW3 - AC133865.1	1	4e-09
rs79994730	1	75562222	T	C	0.0501	-0.0338	0.0076	9.022e-06	-+				Educational attainment (MTAG)	30038396	Lee JJ	2018-07-23	Nat Genet	Gene discovery and polygenic prediction from a genome-wide association study of educational attainment in 1.1 million individuals.	1,311,438 European ancestry individuals	NA	AC133865.1 - AC099786.3	1	3e-14
rs17622606	1	75593836	A	G	0.0495	-0.0343	0.0076	7.509e-06	-+				Life satisfaction	30643256	Baselmans BML	2019-01-14	Nat Genet	Multivariate genome-wide analyses of the well-being spectrum.	80,852 European ancestry individuals	NA	AC099786.1	0	1e-08
rs17622606	1	75593836	A	G	0.0495	-0.0343	0.0076	7.509e-06	-+				Well-being spectrum (multivariate analysis)	30643256	Baselmans BML	2019-01-14	Nat Genet	Multivariate genome-wide analyses of the well-being spectrum.	2,083,151 European ancestry individuals	287,239 European ancestry individuals	AC099786.1	0	2e-09
rs17622606	1	75593836	A	G	0.0495	-0.0343	0.0076	7.509e-06	-+				Neuroticism	30643256	Baselmans BML	2019-01-14	Nat Genet	Multivariate genome-wide analyses of the well-being spectrum.	523,783 European ancestry individuals	59,206 European ancestry individuals	AC099786.1	0	1e-09
rs17622606	1	75593836	A	G	0.0495	-0.0343	0.0076	7.509e-06	-+				Positive affect	30643256	Baselmans BML	2019-01-14	Nat Genet	Multivariate genome-wide analyses of the well-being spectrum.	410,603 European ancestry individuals	NA	AC099786.1	0	3e-08
rs17622606	1	75593836	A	G	0.0495	-0.0343	0.0076	7.509e-06	-+				Depressive symptoms	30643256	Baselmans BML	2019-01-14	Nat Genet	Multivariate genome-wide analyses of the well-being spectrum.	1,067,913 European ancestry individuals	228,033 European ancestry individuals	AC099786.1	0	1e-09
rs145489304	1	75646472	A	T	0.0493	-0.0308	0.0077	6.715e-05	-+				Educational attainment (years of education)	30038396	Lee JJ	2018-07-23	Nat Genet	Gene discovery and polygenic prediction from a genome-wide association study of educational attainment in 1.1 million individuals.	up to 1,131,881 European ancestry individuals	NA	LHX8 - RNU6-622P	1	2e-12
rs17096778	1	75809970	A	G	0.9525	0.0306	0.0079	0.0001131	+-				Neuroticism	30595370	Kichaev G	2018-12-27	Am J Hum Genet	Leveraging Polygenic Functional Enrichment to Improve GWAS Power.	approximately 372,000 European ancestry individuals	NA	SLC44A5	0	2e-08
rs116362708	1	75930314	A	G	0.049	-0.0278	0.0077	0.0003165	-+				Neuroticism	30643256	Baselmans BML	2019-01-14	Nat Genet	Multivariate genome-wide analyses of the well-being spectrum.	523,783 European ancestry individuals	59,206 European ancestry individuals	SLC44A5	0	3e-08
rs116362708	1	75930314	A	G	0.049	-0.0278	0.0077	0.0003165	-+				Depressed affect	29942085	Nagel M	2018-06-25	Nat Genet	Meta-analysis of genome-wide association studies for neuroticism in 449,484 individuals identifies novel genetic loci and pathways.	357,957 European ancestry individuals	NA	SLC44A5	0	4e-08
rs116362708	1	75930314	A	G	0.049	-0.0278	0.0077	0.0003165	-+				Depressive symptoms	30643256	Baselmans BML	2019-01-14	Nat Genet	Multivariate genome-wide analyses of the well-being spectrum.	1,067,913 European ancestry individuals	228,033 European ancestry individuals	SLC44A5	0	3e-08
rs150336829	1	76376372	A	G	0.0229	-0.0442	0.0134	0.0009862	--				Gut microbiota (bacterial taxa, hurdle binary method)	32572223	Hughes DA	2020-06-22	Nat Microbiol	Genome-wide associations of human gut microbiome variation and implications for causal inference analyses.	2,223 European ancestry individuals	1,667 European ancestry individuals	MSH4	0	3e-06
rs10873871	1	76689019	A	G	0.781	-0.0104	0.004	0.009572	-+				Smoking initiation (ever regular vs never regular) (MTAG)	30643251	Liu M	2019-01-14	Nat Genet	Association studies of up to 1.2 million individuals yield new insights into the genetic etiology of tobacco and alcohol use.	up to 1,359,002 European ancestry individuals	NA	ST6GALNAC3	0	4e-10
rs10873871	1	76689019	A	G	0.781	-0.0104	0.004	0.009572	-+				Smoking initiation (ever regular vs never regular)	30643251	Liu M	2019-01-14	Nat Genet	Association studies of up to 1.2 million individuals yield new insights into the genetic etiology of tobacco and alcohol use.	up to 1,232,091 European ancestry individuals	NA	ST6GALNAC3	0	3e-08
rs10873942	1	77919310	A	G	0.5607	0.0073	0.0034	0.02964	+-				Body mass index	31669095	Zhu Z	2019-10-24	J Allergy Clin Immunol	Shared Genetic and Experimental Links between Obesity-Related Traits and Asthma Subtypes in UK Biobank.	457,822 European ancestry individuals	NA	AK5	0	2e-13
rs7522356	1	77951460	T	G	0.4303	-0.0089	0.0033	0.007221	-+				Noncognitive aspects of educational attainment	33414549	Demange PA	2021-01-07	Nat Genet	Investigating the genetic architecture of noncognitive skills using GWAS-by-subtraction.	510,795 European ancestry individuals	NA	AK5	0	1e-09
rs12049202	1	77967523	T	C	0.1978	0.0092	0.0041	0.02555	+-				Body mass index	30239722	Pulit SL	2018-09-14	Hum Mol Genet	Meta-analysis of genome-wide association studies for body fat distribution in 694,649 individuals of European ancestry.	374,756 European ancestry male individuals	NA	AK5	0	3e-29
rs12049202	1	77967523	T	C	0.1978	0.0092	0.0041	0.02555	+-				Body mass index	30239722	Pulit SL	2018-09-14	Hum Mol Genet	Meta-analysis of genome-wide association studies for body fat distribution in 694,649 individuals of European ancestry.	806,834 European ancestry individuals	NA	AK5	0	3e-29
rs2133204	1	77974484	A	G	0.4096	-0.0086	0.0034	0.01051	-+				Cigarettes smoked per day (MTAG)	30643251	Liu M	2019-01-14	Nat Genet	Association studies of up to 1.2 million individuals yield new insights into the genetic etiology of tobacco and alcohol use.	up to 403,928 European ancestry individuals	NA	AK5	0	4e-08
rs12729914	1	77980235	T	C	0.8092	-0.0088	0.0042	0.03528	-+				Body mass index	30239722	Pulit SL	2018-09-14	Hum Mol Genet	Meta-analysis of genome-wide association studies for body fat distribution in 694,649 individuals of European ancestry.	434,794 European ancestry female individuals	NA	AK5	0	2e-27
rs10873947	1	77986516	A	G	0.3959	-0.0087	0.0034	0.01016	-+				Reaction time	29844566	Davies G	2018-05-29	Nat Commun	Study of 300,486 individuals identifies 148 independent genetic loci influencing general cognitive function.	330,069 European ancestry individuals	NA	AK5	0	3e-06
rs61777072	1	77988959	C	G	0.1097	-0.0108	0.0053	0.04208	--				Body mass index	31669095	Zhu Z	2019-10-24	J Allergy Clin Immunol	Shared Genetic and Experimental Links between Obesity-Related Traits and Asthma Subtypes in UK Biobank.	457,822 European ancestry individuals	NA	AK5	0	3e-14
rs115778101	1	78198554	T	C	0.952	0.0216	0.0078	0.005677	++				Adult body size	32376654	Richardson TG	2020-05-06	BMJ	Use of genetic variation to separate the effects of early and later life adiposity on disease risk: mendelian randomisation study.	453,169 European ancestry individuals	NA	USP33	0	3e-08
rs17382996	1	78412779	A	C	0.0357	0.0184	0.009	0.04005	++				Lung cancer in never smokers	28604730	McKay JD	2017-06-12	Nat Genet	Large-scale association analysis identifies new lung cancer susceptibility loci and heterogeneity in genetic susceptibility across histological subtypes.	2,355 European ancestry cases, 7,504 European ancestry controls	NA	FUBP1	0	4e-06
rs34517439	1	78450517	A	C	0.1225	0.0104	0.0051	0.04186	+-				Body size at age 10	32376654	Richardson TG	2020-05-06	BMJ	Use of genetic variation to separate the effects of early and later life adiposity on disease risk: mendelian randomisation study.	453,169 European ancestry individuals	NA	GIPC2, DNAJB4	0	2e-10
rs34517439	1	78450517	A	C	0.1225	0.0104	0.0051	0.04186	+-				Fat-free mass	30593698	Hubel C	2018-12-28	Am J Med Genet B Neuropsychiatr Genet	Genomics of body fat percentage may contribute to sex bias in anorexia nervosa.	70,700 European ancestry female individuals, 85,261 European ancestry male individuals	NA	GIPC2, DNAJB4	0	2e-14
rs34517439	1	78450517	A	C	0.1225	0.0104	0.0051	0.04186	+-				Height	30595370	Kichaev G	2018-12-27	Am J Hum Genet	Leveraging Polygenic Functional Enrichment to Improve GWAS Power.	approximately 458,000 European ancestry individuals	NA	GIPC2, DNAJB4	0	1e-63
rs34517439	1	78450517	A	C	0.1225	0.0104	0.0051	0.04186	+-				Hand grip strength	29691431	Tikkanen E	2018-04-24	Sci Rep	Biological Insights Into Muscular Strength: Genetic Findings in the UK Biobank.	334,825 British ancestry individuals	NA	GIPC2, DNAJB4	0	3e-12
rs34517439	1	78450517	A	C	0.1225	0.0104	0.0051	0.04186	+-				Adult body size	32376654	Richardson TG	2020-05-06	BMJ	Use of genetic variation to separate the effects of early and later life adiposity on disease risk: mendelian randomisation study.	453,169 European ancestry individuals	NA	GIPC2, DNAJB4	0	2e-31
rs34517439	1	78450517	A	C	0.1225	0.0104	0.0051	0.04186	+-				Lung adenocarcinoma	28604730	McKay JD	2017-06-12	Nat Genet	Large-scale association analysis identifies new lung cancer susceptibility loci and heterogeneity in genetic susceptibility across histological subtypes.	11,273 European ancestry cases, 55,483 European ancestry controls	NA	GIPC2, DNAJB4	0	4e-08
rs34517439	1	78450517	A	C	0.1225	0.0104	0.0051	0.04186	+-				Hair color	30595370	Kichaev G	2018-12-27	Am J Hum Genet	Leveraging Polygenic Functional Enrichment to Improve GWAS Power.	approximately 452,000 European ancestry individuals	NA	GIPC2, DNAJB4	0	2e-08
rs34517439	1	78450517	A	C	0.1225	0.0104	0.0051	0.04186	+-				Lung cancer	28604730	McKay JD	2017-06-12	Nat Genet	Large-scale association analysis identifies new lung cancer susceptibility loci and heterogeneity in genetic susceptibility across histological subtypes.	29,266 European ancestry cases, 56,450 European ancestry controls	NA	GIPC2, DNAJB4	0	2e-10
rs34517439	1	78450517	A	C	0.1225	0.0104	0.0051	0.04186	+-				Body mass index	30595370	Kichaev G	2018-12-27	Am J Hum Genet	Leveraging Polygenic Functional Enrichment to Improve GWAS Power.	approximately 458,000 European ancestry individuals	NA	GIPC2, DNAJB4	0	2e-40
rs34517439	1	78450517	A	C	0.1225	0.0104	0.0051	0.04186	+-				Psoriasis	28537254	Tsoi LC	2017-05-24	Nat Commun	Large scale meta-analysis characterizes genetic architecture for common psoriasis associated variants.	Up to 11,988 European ancestry cases, up to 275,335 European ancestry controls	7,044 European ancestry cases, 11,434 European ancestry controls	GIPC2, DNAJB4	0	4e-09
rs34517439	1	78450517	A	C	0.1225	0.0104	0.0051	0.04186	+-				Fat-free mass	30593698	Hubel C	2018-12-28	Am J Med Genet B Neuropsychiatr Genet	Genomics of body fat percentage may contribute to sex bias in anorexia nervosa.	70,700 European ancestry female individuals, 85,261 European ancestry male individuals	NA	GIPC2, DNAJB4	0	4e-17
rs34517439	1	78450517	A	C	0.1225	0.0104	0.0051	0.04186	+-				Cutaneous melanoma or hair colour	32341527	Landi MT	2020-04-27	Nat Genet	Genome-wide association meta-analyses combining multiple risk phenotypes provide insights into the genetic architecture of cutaneous melanoma susceptibility.	36,760 European ancestry cutaneous melanoma cases, 375,188 European ancestry controls, 352,662 European ancestry individuals	NA	GIPC2, DNAJB4	0	2e-12
rs17391694	1	78623626	T	C	0.138	0.0102	0.0048	0.03423	+-				Height	20881960	Lango Allen H	2010-09-29	Nature	Hundreds of variants clustered in genomic loci and biological pathways affect human height.	133,653 European ancestry individuals	50,074 European ancestry individuals	GIPC2 - RNFT1P2	1	2e-11
rs17391694	1	78623626	T	C	0.138	0.0102	0.0048	0.03423	+-				Hand grip strength	29691431	Tikkanen E	2018-04-24	Sci Rep	Biological Insights Into Muscular Strength: Genetic Findings in the UK Biobank.	223,215 British ancestry individuals	111,610 British ancestry individuals	GIPC2 - RNFT1P2	1	3e-12
rs17391694	1	78623626	T	C	0.138	0.0102	0.0048	0.03423	+-				Lung cancer in ever smokers	28604730	McKay JD	2017-06-12	Nat Genet	Large-scale association analysis identifies new lung cancer susceptibility loci and heterogeneity in genetic susceptibility across histological subtypes.	23,223 European ancestry cases, 16,964 European ancestry controls	NA	GIPC2 - RNFT1P2	1	3e-06
rs17391694	1	78623626	T	C	0.138	0.0102	0.0048	0.03423	+-				Crohn's disease	26192919	Liu JZ	2015-07-20	Nat Genet	Association analyses identify 38 susceptibility loci for inflammatory bowel disease and highlight shared genetic risk across populations.	5,956 European ancestry cases, 14,927 European ancestry controls	14,594 European ancestry cases, 26,715 European ancestry controls, 151 Iranian ancestry cases, 342 Iranian ancestry controls, 184 Indian ancestry cases, 990 Indian ancestry controls, 1,690 East Asian ancestry cases, 3,719 East Asian ancestry controls	GIPC2 - RNFT1P2	1	3e-09
rs17391694	1	78623626	T	C	0.138	0.0102	0.0048	0.03423	+-				Height	25282103	Wood AR	2014-10-05	Nat Genet	Defining the role of common variation in the genomic and biological architecture of adult human height.	253,288 European ancestry individuals	80,067 European ancestry individuals	GIPC2 - RNFT1P2	1	4e-16
rs17391694	1	78623626	T	C	0.138	0.0102	0.0048	0.03423	+-				Lung adenocarcinoma	28604730	McKay JD	2017-06-12	Nat Genet	Large-scale association analysis identifies new lung cancer susceptibility loci and heterogeneity in genetic susceptibility across histological subtypes.	11,273 European ancestry cases, 55,483 European ancestry controls	NA	GIPC2 - RNFT1P2	1	4e-07
rs17391694	1	78623626	T	C	0.138	0.0102	0.0048	0.03423	+-				Crohn's disease	23128233	Jostins L	2012-11-01	Nature	Host-microbe interactions have shaped the genetic architecture of inflammatory bowel disease.	Up to 12,924 European ancestry cases, up to 21,442 European ancestry controls	Up to 25,683 European ancestry cases, up to 17,015 European ancestry controls	GIPC2 - RNFT1P2	1	3e-09
rs17391694	1	78623626	T	C	0.138	0.0102	0.0048	0.03423	+-				Hip circumference	25673412	Shungin D	2015-02-12	Nature	New genetic loci link adipose and insulin biology to body fat distribution.	up to 56,910 European ancestry men, up to 86,570 European ancestry women	up to 36,570 European ancestry men, 30,172 European ancestry women, 915 Filipino ancestry men, 735 Filipino ancestry women, 2,351 African American/Afro-Caribbean ancestry men, 6,258 African American/Afro-Caribbean ancestry women, 2,285 South Asian ancestry men, 506 South Asian ancestry women, 195 Seychellois ancestry men, 266 Seychellois ancestry women	GIPC2 - RNFT1P2	1	3e-10
rs17391694	1	78623626	T	C	0.138	0.0102	0.0048	0.03423	+-				Lung cancer	28604730	McKay JD	2017-06-12	Nat Genet	Large-scale association analysis identifies new lung cancer susceptibility loci and heterogeneity in genetic susceptibility across histological subtypes.	29,266 European ancestry cases, 56,450 European ancestry controls	NA	GIPC2 - RNFT1P2	1	3e-08
rs10873998	1	79263805	T	C	0.4495	0.0079	0.0033	0.01906	+-				Autism spectrum disorder, attention deficit-hyperactivity disorder, bipolar disorder, major depressive disorder, and schizophrenia (combined)	23453885	Smoller JW	2013-02-27	Lancet	Identification of risk loci with shared effects on five major psychiatric disorders: a genome-wide analysis.	6,990 European ancestry Bipolar disorder cases, 9,227 European ancestry Major depressive disorder cases, 9,379 European ancestry Schizophrenia cases, 161 European ancestry Autism spectrum disorder cases, 4,788 European ancestry Autism spectrum disorder trio cases, 840 European ancestry Attention deficit-hyperactivity disorder cases, 1,947 European ancestry Attention defcit-hyperactivity disorder …	NA	AC104837.1 - ADGRL4	1	4e-06
rs11588913	1	79963816	A	G	0.3988	-0.0072	0.0034	0.03351	-+				Chronotype	30696823	Jones SE	2019-01-29	Nat Commun	Genome-wide association analyses of chronotype in 697,828 individuals provides insights into circadian rhythms.	449,734 European ancestry individuals	248,098 European ancestry individuals	LINC02792 - ADH5P2	1	3e-10
rs11588913	1	79963816	A	G	0.3988	-0.0072	0.0034	0.03351	-+				Morning person	30595370	Kichaev G	2018-12-27	Am J Hum Genet	Leveraging Polygenic Functional Enrichment to Improve GWAS Power.	approximately 410,000 European ancestry individuals	NA	LINC02792 - ADH5P2	1	2e-08
rs2201453	1	80040353	A	G	0.4497	0.0074	0.0033	0.02509	+-				Body mass index	31669095	Zhu Z	2019-10-24	J Allergy Clin Immunol	Shared Genetic and Experimental Links between Obesity-Related Traits and Asthma Subtypes in UK Biobank.	457,822 European ancestry individuals	NA	ADH5P2 - AC099671.1	1	4e-08
rs12073845	1	80797910	T	C	0.6986	-0.0075	0.0036	0.03826	-+				Depressive symptoms	32606422	Wu Y	2020-06-30	Transl Psychiatry	Multi-trait analysis for genome-wide association study of five psychiatric disorders.	688,809 individuals	NA	HMGB1P18 - AL606519.1	1	3e-08
rs12073845	1	80797910	T	C	0.6986	-0.0075	0.0036	0.03826	-+				Depression	29942085	Nagel M	2018-06-25	Nat Genet	Meta-analysis of genome-wide association studies for neuroticism in 449,484 individuals identifies novel genetic loci and pathways.	688,809 European ancestry individuals	NA	HMGB1P18 - AL606519.1	1	3e-08
rs77706956	1	82230758	A	G	0.8115	0.0091	0.0042	0.03128	+-				Total grey matter volume	31530798	Alliey-Rodriguez N	2019-09-17	Transl Psychiatry	NRXN1 is associated with enlargement of the temporal horns of the lateral ventricles in psychosis.	87 European ancestry Schizophrenia cases, 85 African American Schizophrenia cases, 15 Schizophrenia cases, 67 European ancestry Schizoaffective disorder cases, 53 African American Schizoaffective disorder cases, 7 Schizoaffective disorder cases, 130 European ancestry Bipolar disorders cases, 33 African American Bipolar disorders cases, 6 Bipolar disorders cases, 199 European ancestry controls, 79…	NA	ADGRL2	0	1e-06
rs75420973	1	82771908	T	C	0.0184	0.0311	0.0123	0.01133	+-				Protein quantitative trait loci (liver)	32778093	He B	2020-08-10	BMC Biol	Genome-wide pQTL analysis of protein expression regulatory networks in the human liver.	172 European ancestry individuals, 29 Black individuals, 86 individuals	NA	AL157944.1	0	1e-08
rs75420973	1	82771908	T	C	0.0184	0.0311	0.0123	0.01133	+-				Protein quantitative trait loci (liver)	32778093	He B	2020-08-10	BMC Biol	Genome-wide pQTL analysis of protein expression regulatory networks in the human liver.	172 European ancestry individuals, 29 Black individuals, 86 individuals	NA	AL157944.1	0	2e-17
rs12568728	1	83987643	T	C	0.3044	-0.0075	0.0036	0.03661	--				General risk tolerance (MTAG)	30643258	Karlsson Linner R	2019-01-14	Nat Genet	Genome-wide association analyses of risk tolerance and risky behaviors in over 1 million individuals identify hundreds of loci and shared genetic influences.	975,353 European ancestry individuals	NA	LINC01712 - LINC01725	1	1e-08
rs28726372	1	84353839	T	C	0.6898	-0.0092	0.0036	0.009729	--				Body mass index	31669095	Zhu Z	2019-10-24	J Allergy Clin Immunol	Shared Genetic and Experimental Links between Obesity-Related Traits and Asthma Subtypes in UK Biobank.	457,822 European ancestry individuals	NA	TTLL7	0	4e-08
rs1536166	1	84427052	A	C	0.6782	-0.0086	0.0035	0.01494	--				Body mass index	30595370	Kichaev G	2018-12-27	Am J Hum Genet	Leveraging Polygenic Functional Enrichment to Improve GWAS Power.	approximately 458,000 European ancestry individuals	NA	TTLL7	0	2e-08
rs817464	1	85581047	A	G	0.9225	-0.0134	0.0062	0.03126	--				Disease severity in uveal melanoma (TNM stage 3 or 4 vs TNM stage 1 or 2)	31626034	Thomsen H	2019-10-11	Melanoma Res	Genome-wide study on uveal melanoma patients finds association to DNA repair gene TDP1.	330 European ancestry stage 3 or 4 cases, 255 European ancestry stage 1 or 2 cases	NA	WDR63	0	1e-06
rs11161548	1	85680408	A	G	0.3836	0.0081	0.0034	0.01803	++				Protein quantitative trait loci (liver)	32778093	He B	2020-08-10	BMC Biol	Genome-wide pQTL analysis of protein expression regulatory networks in the human liver.	172 European ancestry individuals, 29 Black individuals, 86 individuals	NA	SYDE2 - C1orf52	1	2e-08
rs233100	1	85772009	A	G	0.4179	-0.0077	0.0033	0.02054	--				Multiple sclerosis	21833088	Sawcer S	2011-08-11	Nature	Genetic risk and a primary role for cell-mediated immune mechanisms in multiple sclerosis.	9,772 European ancestry cases, 16,849 European ancestry controls	4,218 European ancestry cases, 7,296 European ancestry controls	AL078459.1	0	1e-06
rs233112	1	85785751	T	C	0.6074	0.0111	0.0034	0.001044	++				Protein quantitative trait loci (liver)	32778093	He B	2020-08-10	BMC Biol	Genome-wide pQTL analysis of protein expression regulatory networks in the human liver.	172 European ancestry individuals, 29 Black individuals, 86 individuals	NA	AL078459.1, DDAH1	0	4e-14
rs233112	1	85785751	T	C	0.6074	0.0111	0.0034	0.001044	++				Core binding factor acute myeloid leukemia	27903959	Lv H	2017-01-31	Oncotarget	Genome-wide haplotype association study identify the FGFR2 gene as a risk gene for acute myeloid leukemia.	175 European ancestry cases, 218 European ancestry controls	NA	DDAH1; AL078459.1; DDAH1; AL078459.1; DDAH1; AL078459.1; DDAH1; AL078459.1	NA	2e-21
rs233112	1	85785751	T	C	0.6074	0.0111	0.0034	0.001044	++				Core binding factor acute myeloid leukemia	27903959	Lv H	2017-01-31	Oncotarget	Genome-wide haplotype association study identify the FGFR2 gene as a risk gene for acute myeloid leukemia.	175 European ancestry cases, 218 European ancestry controls	NA	DDAH1; AL078459.1; DDAH1; AL078459.1; DDAH1; AL078459.1; DDAH1; AL078459.1	NA	2e-18
rs1498374	1	85787334	T	C	0.2052	-0.0114	0.0041	0.00533	--				Protein quantitative trait loci (liver)	32778093	He B	2020-08-10	BMC Biol	Genome-wide pQTL analysis of protein expression regulatory networks in the human liver.	172 European ancestry individuals, 29 Black individuals, 86 individuals	NA	AL078459.1, DDAH1	0	2e-14
rs233118	1	85787967	T	C	0.6076	0.011	0.0034	0.001075	++				Core binding factor acute myeloid leukemia	27903959	Lv H	2017-01-31	Oncotarget	Genome-wide haplotype association study identify the FGFR2 gene as a risk gene for acute myeloid leukemia.	175 European ancestry cases, 218 European ancestry controls	NA	DDAH1; AL078459.1; DDAH1; AL078459.1; DDAH1; AL078459.1; DDAH1; AL078459.1	NA	2e-21
rs233118	1	85787967	T	C	0.6076	0.011	0.0034	0.001075	++				Core binding factor acute myeloid leukemia	27903959	Lv H	2017-01-31	Oncotarget	Genome-wide haplotype association study identify the FGFR2 gene as a risk gene for acute myeloid leukemia.	175 European ancestry cases, 218 European ancestry controls	NA	DDAH1; AL078459.1; DDAH1; AL078459.1; DDAH1; AL078459.1; DDAH1; AL078459.1	NA	2e-18
rs1498373	1	85790633	A	G	0.3773	-0.0094	0.0034	0.005684	--				Core binding factor acute myeloid leukemia	27903959	Lv H	2017-01-31	Oncotarget	Genome-wide haplotype association study identify the FGFR2 gene as a risk gene for acute myeloid leukemia.	175 European ancestry cases, 218 European ancestry controls	NA	DDAH1; AL078459.1; DDAH1; AL078459.1; DDAH1; AL078459.1; DDAH1; AL078459.1	NA	2e-18
rs1498373	1	85790633	A	G	0.3773	-0.0094	0.0034	0.005684	--				Core binding factor acute myeloid leukemia	27903959	Lv H	2017-01-31	Oncotarget	Genome-wide haplotype association study identify the FGFR2 gene as a risk gene for acute myeloid leukemia.	175 European ancestry cases, 218 European ancestry controls	NA	DDAH1; AL078459.1; DDAH1; AL078459.1; DDAH1; AL078459.1; DDAH1; AL078459.1	NA	2e-21
rs2268667	1	85793746	A	G	0.377	-0.0094	0.0034	0.00559	--				Asymmetrical dimethylarginine levels	25245031	Luneburg N	2014-09-21	Circ Cardiovasc Genet	Genome-wide association study of L-arginine and dimethylarginines reveals novel metabolic pathway for symmetric dimethylarginine.	3,742 European ancestry individuals, 2,992 individuals	1,151 European ancestry individuals	AL078459.1, DDAH1	0	4e-31
rs18582	1	85794819	A	G	0.6224	0.0094	0.0034	0.005936	++				Metabolite levels	23823483	Rhee EP	2013-07-02	Cell Metab	A genome-wide association study of the human metabolome in a community-based cohort.	2,076 European ancestry individuals	NA	DDAH1, AL078459.1	0	2e-11
rs79695640	1	85836073	T	C	0.7903	0.0108	0.0041	0.008128	++				Cortical surface area (MOSTest)	32665545	van der Meer D	2020-07-14	Nat Commun	Understanding the genetic determinants of the brain with MOSTest.	26,502 European ancestry individuals	NA	AL078459.1, DDAH1	0	2e-08
rs1884139	1	85845998	T	G	0.3836	-0.0087	0.0034	0.01056	--				Symmetrical dimethylarginine levels	24159190	Seppala I	2013-10-24	Eur Heart J	Genome-wide association study on dimethylarginines reveals novel AGXT2 variants associated with heart rate variability but not with overall mortality.	5110 European ancestry individuals	NA	DDAH1, AL078459.1	0	1e-18
rs3949301	1	85863383	A	G	0.6165	0.0086	0.0034	0.01101	++				Urinary metabolite levels in chronic kidney disease	31959995	Schlosser P	2020-01-20	Nat Genet	Genetic studies of urinary metabolites illuminate mechanisms of detoxification and excretion in humans.	1,221 cases	406 cases	DDAH1, AL078459.1	0	2e-32
rs6657732	1	85874495	T	C	0.4818	0.0078	0.0033	0.01858	++				Protein quantitative trait loci (liver)	32778093	He B	2020-08-10	BMC Biol	Genome-wide pQTL analysis of protein expression regulatory networks in the human liver.	172 European ancestry individuals, 29 Black individuals, 86 individuals	NA	AL078459.1, DDAH1	0	3e-09
rs6657732	1	85874495	T	C	0.4818	0.0078	0.0033	0.01858	++				Protein quantitative trait loci (liver)	32778093	He B	2020-08-10	BMC Biol	Genome-wide pQTL analysis of protein expression regulatory networks in the human liver.	172 European ancestry individuals, 29 Black individuals, 86 individuals	NA	AL078459.1, DDAH1	0	2e-20
rs17384381	1	85897570	C	G	0.7877	0.0105	0.004	0.009325	++				Lobe attachment (rater-scored or self-reported)	29198719	Shaffer JR	2017-11-30	Am J Hum Genet	Multiethnic GWAS Reveals Polygenic Architecture of Earlobe Attachment.	66,741 European ancestry individuals, 5,062 Hispanic individuals, 2,857 Han Chinese ancestry individuals	NA	AL078459.1, DDAH1	0	3e-09
rs61783053	1	85910700	A	G	0.0791	0.0192	0.0061	0.001675	++				DNA methylation variation (age effect)	30348214	Zhang Q	2018-10-22	Genome Med	Genotype effects contribute to variation in longitudinal methylome patterns in older people.	Up to 954 individuals	NA	AL078459.1, DDAH1	0	3e-08
rs11587876	1	85915183	T	C	0.8019	-0.0114	0.0041	0.005793	--				Multiple sclerosis	24076602	Beecham AH	2013-11-01	Nat Genet	Analysis of immune-related loci identifies 48 new susceptibility variants for multiple sclerosis.	14,498 European ancestry cases, 24,091 European ancestry controls	14,802 European ancestry cases, 26,703 European ancestry controls	DDAH1	0	4e-09
rs1146382	1	85918101	T	C	0.5617	0.0098	0.0033	0.003194	++				Protein quantitative trait loci (liver)	32778093	He B	2020-08-10	BMC Biol	Genome-wide pQTL analysis of protein expression regulatory networks in the human liver.	172 European ancestry individuals, 29 Black individuals, 86 individuals	NA	DDAH1	0	2e-09
rs1146382	1	85918101	T	C	0.5617	0.0098	0.0033	0.003194	++				Metabolite levels	23823483	Rhee EP	2013-07-02	Cell Metab	A genome-wide association study of the human metabolome in a community-based cohort.	2,076 European ancestry individuals	NA	DDAH1	0	1e-09
rs1146382	1	85918101	T	C	0.5617	0.0098	0.0033	0.003194	++				Protein quantitative trait loci (liver)	32778093	He B	2020-08-10	BMC Biol	Genome-wide pQTL analysis of protein expression regulatory networks in the human liver.	172 European ancestry individuals, 29 Black individuals, 86 individuals	NA	DDAH1	0	3e-21
rs877041	1	85923920	A	G	0.3954	0.0087	0.0034	0.01022	++				Protein quantitative trait loci (liver)	32778093	He B	2020-08-10	BMC Biol	Genome-wide pQTL analysis of protein expression regulatory networks in the human liver.	172 European ancestry individuals, 29 Black individuals, 86 individuals	NA	DDAH1	0	4e-09
rs11161771	1	86669282	A	G	0.3157	-0.0087	0.0035	0.01426	--				Intraocular pressure	29617998	Gao XR	2018-03-28	Hum Mol Genet	Genome-Wide Association Analyses Identify New Loci Influencing Intraocular Pressure.	115,486 European ancestry individuals	NA	COL24A1 - LINC02795	1	2e-09
rs142426575	1	87165088	A	C	0.0107	-0.0355	0.0164	0.02995	--				Macrophage inflammatory protein 1b levels	27989323	Ahola-Olli AV	2016-12-13	Am J Hum Genet	Genome-wide Association Study Identifies 27 Loci Influencing Concentrations of Circulating Cytokines and Growth Factors.	8,243 Finnish ancestry individuals	NA	CLCA4-AS1 - AL049597.2	1	2e-06
rs498135	1	87350063	T	C	0.7905	0.0142	0.0041	0.0004518	++				Self-reported math ability (MTAG)	30038396	Lee JJ	2018-07-23	Nat Genet	Gene discovery and polygenic prediction from a genome-wide association study of educational attainment in 1.1 million individuals.	670,471 European ancestry individuals	NA	SELENOF	0	1e-08
rs11804386	1	87738947	A	G	0.3327	0.0076	0.0035	0.02919	+-				Insomnia symptoms (never/rarely vs. usually)	30804566	Lane JM	2019-02-25	Nat Genet	Biological and clinical insights from genetics of insomnia symptoms.	129,270 European ancestry cases, 108,357 European ancestry controls	17,140 European ancestry cases, 61,850 European ancestry controls	LINC02801 - LMO4	1	3e-08
rs35915391	1	87781737	C	G	0.3507	-0.0085	0.0035	0.01346	--				Snoring	30804565	Jansen PR	2019-02-25	Nat Genet	Genome-wide analysis of insomnia in 1,331,010 individuals identifies new risk loci and functional pathways.	359,916 European ancestry individuals	NA	LINC02801 - LMO4	1	2e-08
rs74823926	1	88729683	T	C	0.0309	-0.0237	0.0096	0.01356	--				Cannabis dependence symptom count	27028160	Sherva R	2016-03-30	JAMA Psychiatry	Genome-wide Association Study of Cannabis Dependence Severity, Novel Risk Variants, and Shared Genetic Risks.	Up to 6,000 African American ancestry individuals, 8,754 European ancestry individuals	At least 1,893 European ancestry individuals	PKN2-AS1	0	3e-06
rs17131127	1	91135628	T	C	0.117	-0.012	0.0052	0.01986	--				Emotional lability	33590662	Heilbronner U	2021-02-15	Am J Med Genet B Neuropsychiatr Genet	\The Heidelberg Five\ personality dimensions: Genome-wide associations, polygenic risk for neuroticism, and psychopathology 20â€‰years after assessment.	3,268 European ancestry individuals	NA	SNORD3G - BARHL2	1	1e-06
rs3945119	1	91135864	A	C	0.4386	0.0074	0.0033	0.02615	++				Intelligence (MTAG)	29326435	Hill WD	2018-01-11	Mol Psychiatry	A combined analysis of genetically correlated traits identifies 187 loci and a role for neurogenesis and myelination in intelligence.	120,934 British ancestry individuals, 127,548 individuals	NA	SNORD3G - BARHL2	1	2e-08
rs1008078	1	91189731	T	C	0.3977	0.0101	0.0034	0.002926	++				Smoking initiation (ever regular vs never regular) (MTAG)	30643251	Liu M	2019-01-14	Nat Genet	Association studies of up to 1.2 million individuals yield new insights into the genetic etiology of tobacco and alcohol use.	up to 1,359,002 European ancestry individuals	NA	AC092805.1	0	2e-27
rs1008078	1	91189731	T	C	0.3977	0.0101	0.0034	0.002926	++				Smoking initiation (ever regular vs never regular)	30643251	Liu M	2019-01-14	Nat Genet	Association studies of up to 1.2 million individuals yield new insights into the genetic etiology of tobacco and alcohol use.	up to 1,232,091 European ancestry individuals	NA	AC092805.1	0	2e-18
rs1008078	1	91189731	T	C	0.3977	0.0101	0.0034	0.002926	++				Educational attainment (years of education)	27225129	Okbay A	2016-05-26	Nature	Genome-wide association study identifies 74 loci associated with educational attainment.	405,072 European ancestry individuals	NA	AC092805.1	0	3e-14
rs1008078	1	91189731	T	C	0.3977	0.0101	0.0034	0.002926	++				Cognitive ability, years of educational attainment or schizophrenia (pleiotropy)	31374203	Lam M	2019-08-01	Am J Hum Genet	Pleiotropic Meta-Analysis of Cognition, Education, and Schizophrenia Differentiates Roles of Early Neurodevelopmental and Adult Synaptic Pathways.	328,917 individuals with educational attainment measurements, 107,207 individuals with cognitive ability measurements, 77,096 European ancestry schizophrenia cases, 43,456 European ancestry controls	NA	AC092805.1	0	3e-13
rs12089815	1	91189933	A	G	0.5471	-0.0123	0.0033	0.0002265	--				Educational attainment (years of education)	30038396	Lee JJ	2018-07-23	Nat Genet	Gene discovery and polygenic prediction from a genome-wide association study of educational attainment in 1.1 million individuals.	up to 1,131,881 European ancestry individuals	NA	AC092805.1	0	3e-33
rs12089815	1	91189933	A	G	0.5471	-0.0123	0.0033	0.0002265	--				Smoking status	30595370	Kichaev G	2018-12-27	Am J Hum Genet	Leveraging Polygenic Functional Enrichment to Improve GWAS Power.	approximately 458,000 European ancestry individuals	NA	AC092805.1	0	3e-11
rs12089815	1	91189933	A	G	0.5471	-0.0123	0.0033	0.0002265	--				Household income (MTAG)	31844048	Hill WD	2019-12-16	Nat Commun	Genome-wide analysis identifies molecular systems and 149 genetic loci associated with income.	505,541 British and unknown ancestry individuals	NA	AC092805.1	0	2e-15
rs12089815	1	91189933	A	G	0.5471	-0.0123	0.0033	0.0002265	--				Body mass index	30595370	Kichaev G	2018-12-27	Am J Hum Genet	Leveraging Polygenic Functional Enrichment to Improve GWAS Power.	approximately 458,000 European ancestry individuals	NA	AC092805.1	0	3e-08
rs115552537	1	91190856	A	C	0.2208	-0.0084	0.004	0.03808	-+				Age at first sexual intercourse	27089180	Day FR	2016-04-18	Nat Genet	Physical and neurobehavioral determinants of reproductive onset and success.	59,357 British ancestry males, 66,310 British ancestry females	NA	AC092805.1	0	1e-08
rs72720396	1	91191582	A	G	0.7704	0.0084	0.0039	0.0332	+-				Chronotype	30696823	Jones SE	2019-01-29	Nat Commun	Genome-wide association analyses of chronotype in 697,828 individuals provides insights into circadian rhythms.	449,734 European ancestry individuals	248,098 European ancestry individuals	AC092805.1 - LINC02609	1	4e-21
rs72720396	1	91191582	A	G	0.7704	0.0084	0.0039	0.0332	+-				Morning person	30696823	Jones SE	2019-01-29	Nat Commun	Genome-wide association analyses of chronotype in 697,828 individuals provides insights into circadian rhythms.	252,287 European ancestry cases, 150,908 European ancestry controls	120,478 European ancestry cases, 127,622 European ancestry controls	AC092805.1 - LINC02609	1	4e-21
rs72720396	1	91191582	A	G	0.7704	0.0084	0.0039	0.0332	+-				Morningness	30804565	Jansen PR	2019-02-25	Nat Genet	Genome-wide analysis of insomnia in 1,331,010 individuals identifies new risk loci and functional pathways.	434,835 European ancestry individuals	NA	AC092805.1 - LINC02609	1	3e-18
rs72720396	1	91191582	A	G	0.7704	0.0084	0.0039	0.0332	+-				Smoking initiation	30617275	Erzurumluoglu AM	2019-01-07	Mol Psychiatry	Meta-analysis of up to 622,409 individuals identifies 40 novel smoking behaviour associated genetic loci.	324,851 European ancestry individuals, 21,962 South Asian ancestry individuals	up to 275,596 European ancestry individuals	AC092805.1 - LINC02609	1	1e-08
rs72720396	1	91191582	A	G	0.7704	0.0084	0.0039	0.0332	+-				Morning vs. evening chronotype	27494321	Jones SE	2016-08-05	PLoS Genet	Genome-Wide Association Analyses in 128,266 Individuals Identifies New Morningness and Sleep Duration Loci.	114,765 British individuals	NA	AC092805.1 - LINC02609	1	3e-08
rs72720396	1	91191582	A	G	0.7704	0.0084	0.0039	0.0332	+-				Morning person	30595370	Kichaev G	2018-12-27	Am J Hum Genet	Leveraging Polygenic Functional Enrichment to Improve GWAS Power.	approximately 410,000 European ancestry individuals	NA	AC092805.1 - LINC02609	1	3e-16
rs72720396	1	91191582	A	G	0.7704	0.0084	0.0039	0.0332	+-				Chronotype	27494321	Jones SE	2016-08-05	PLoS Genet	Genome-Wide Association Analyses in 128,266 Individuals Identifies New Morningness and Sleep Duration Loci.	127,898 British individuals	89,283 individuals	AC092805.1 - LINC02609	1	2e-08
rs10922907	1	91193049	A	T	0.4526	0.0123	0.0033	0.0002137	++				Self-reported math ability (MTAG)	30038396	Lee JJ	2018-07-23	Nat Genet	Gene discovery and polygenic prediction from a genome-wide association study of educational attainment in 1.1 million individuals.	670,471 European ancestry individuals	NA	AC092805.1 - LINC02609	1	2e-11
rs10922907	1	91193049	A	T	0.4526	0.0123	0.0033	0.0002137	++				Highest math class taken (MTAG)	30038396	Lee JJ	2018-07-23	Nat Genet	Gene discovery and polygenic prediction from a genome-wide association study of educational attainment in 1.1 million individuals.	811,539 European ancestry individuals	NA	AC092805.1 - LINC02609	1	2e-28
rs10922907	1	91193049	A	T	0.4526	0.0123	0.0033	0.0002137	++				Cognitive performance (MTAG)	30038396	Lee JJ	2018-07-23	Nat Genet	Gene discovery and polygenic prediction from a genome-wide association study of educational attainment in 1.1 million individuals.	402,382 European ancestry individuals	NA	AC092805.1 - LINC02609	1	3e-16
rs10922907	1	91193049	A	T	0.4526	0.0123	0.0033	0.0002137	++				Intelligence (MTAG)	29326435	Hill WD	2018-01-11	Mol Psychiatry	A combined analysis of genetically correlated traits identifies 187 loci and a role for neurogenesis and myelination in intelligence.	120,934 British ancestry individuals, 127,548 individuals	NA	AC092805.1 - LINC02609	1	2e-12
rs10922907	1	91193049	A	T	0.4526	0.0123	0.0033	0.0002137	++				Lifetime smoking index	31689377	Wootton RE	2019-11-06	Psychol Med	Evidence for causal effects of lifetime smoking on risk for depression and schizophrenia: a Mendelian randomisation study.	462,690 European ancestry individuals	NA	AC092805.1 - LINC02609	1	3e-13
rs10922907	1	91193049	A	T	0.4526	0.0123	0.0033	0.0002137	++				Smoking cessation (MTAG)	30643251	Liu M	2019-01-14	Nat Genet	Association studies of up to 1.2 million individuals yield new insights into the genetic etiology of tobacco and alcohol use.	up to 820,192 European ancestry individuals	NA	AC092805.1 - LINC02609	1	2e-09
rs10922907	1	91193049	A	T	0.4526	0.0123	0.0033	0.0002137	++				Risk-taking tendency (4-domain principal component model)	30643258	Karlsson Linner R	2019-01-14	Nat Genet	Genome-wide association analyses of risk tolerance and risky behaviors in over 1 million individuals identify hundreds of loci and shared genetic influences.	315,894 European ancestry individuals	NA	AC092805.1 - LINC02609	1	3e-09
rs12568187	1	91193691	T	C	0.5537	0.0081	0.0033	0.01478	++				Refractive error	32231278	Hysi PG	2020-03-30	Nat Genet	Meta-analysis of 542,934 subjects of European ancestry identifies new genes and mechanisms predisposing to refractive error and myopia.	542,934 European ancestry individuals	NA	AC092805.1 - LINC02609	1	1e-30
rs12568187	1	91193691	T	C	0.5537	0.0081	0.0033	0.01478	++				Spherical equivalent	32352494	Han X	2020-04-30	JAMA Ophthalmol	Association of Myopia and Intraocular Pressure With Retinal Detachment in European Descent Participants of the UK Biobank Cohort: A Mendelian Randomization Study.	95,827 European ancestry individuals	NA	AC092805.1 - LINC02609	1	1e-12
rs7517629	1	91196099	A	G	0.4544	0.013	0.0034	0.0001676	+?				Highest math class taken	30038396	Lee JJ	2018-07-23	Nat Genet	Gene discovery and polygenic prediction from a genome-wide association study of educational attainment in 1.1 million individuals.	430,445 European ancestry individuals	NA	AC092805.1 - LINC02609	1	4e-15
rs7548936	1	91207757	C	G	0.3746	0.0105	0.0034	0.002072	++				Adult body size	32376654	Richardson TG	2020-05-06	BMJ	Use of genetic variation to separate the effects of early and later life adiposity on disease risk: mendelian randomisation study.	453,169 European ancestry individuals	NA	AC092805.1 - LINC02609	1	2e-09
rs7548936	1	91207757	C	G	0.3746	0.0105	0.0034	0.002072	++				Educational attainment (years of education)	30595370	Kichaev G	2018-12-27	Am J Hum Genet	Leveraging Polygenic Functional Enrichment to Improve GWAS Power.	approximately 455,000 European ancestry individuals	NA	AC092805.1 - LINC02609	1	1e-16
rs6699397	1	91212216	A	G	0.6276	-0.0107	0.0034	0.001812	--				Waist-hip ratio	30239722	Pulit SL	2018-09-14	Hum Mol Genet	Meta-analysis of genome-wide association studies for body fat distribution in 694,649 individuals of European ancestry.	697,734 European ancestry individuals	NA	AC092805.1 - LINC02609	1	1e-11
rs6699397	1	91212216	A	G	0.6276	-0.0107	0.0034	0.001812	--				Age of smoking initiation (MTAG)	30643251	Liu M	2019-01-14	Nat Genet	Association studies of up to 1.2 million individuals yield new insights into the genetic etiology of tobacco and alcohol use.	up to 931,815 European ancestry individuals	NA	AC092805.1 - LINC02609	1	3e-17
rs6699397	1	91212216	A	G	0.6276	-0.0107	0.0034	0.001812	--				Waist-hip ratio	30239722	Pulit SL	2018-09-14	Hum Mol Genet	Meta-analysis of genome-wide association studies for body fat distribution in 694,649 individuals of European ancestry.	381,152 European female individuals	NA	AC092805.1 - LINC02609	1	1e-11
rs6699397	1	91212216	A	G	0.6276	-0.0107	0.0034	0.001812	--				Household income	31844048	Hill WD	2019-12-16	Nat Commun	Genome-wide analysis identifies molecular systems and 149 genetic loci associated with income.	286,301 British ancestry individuals	NA	AC092805.1 - LINC02609	1	2e-09
rs12133063	1	91214714	A	C	0.3484	0.0121	0.0035	0.0005007	++				Noncognitive aspects of educational attainment	33414549	Demange PA	2021-01-07	Nat Genet	Investigating the genetic architecture of noncognitive skills using GWAS-by-subtraction.	510,795 European ancestry individuals	NA	AC092805.1 - LINC02609	1	2e-13
rs12122664	1	91220615	A	C	0.6811	-0.0133	0.0036	0.0001893	--				Household income (MTAG)	31844048	Hill WD	2019-12-16	Nat Commun	Genome-wide analysis identifies molecular systems and 149 genetic loci associated with income.	505,541 British and unknown ancestry individuals	NA	AC092805.1 - LINC02609	1	3e-10
rs7521392	1	95250560	A	G	0.4713	-0.0073	0.0033	0.02717	--				Prothrombin time	29403010	Kanai M	2018-02-05	Nat Genet	Genetic analysis of quantitative traits in the Japanese population links cell types to complex human diseases.	58,110 Japanese ancestry individuals	NA	SLC44A3-AS1	0	1e-10
rs321232	1	96479375	A	G	0.5932	0.0072	0.0034	0.03302	+-				Educational attainment (years of education)	30595370	Kichaev G	2018-12-27	Am J Hum Genet	Leveraging Polygenic Functional Enrichment to Improve GWAS Power.	approximately 455,000 European ancestry individuals	NA	LINC02790	0	3e-14
rs635754	1	96484940	A	G	0.5927	0.0071	0.0034	0.03398	+-				Cognitive performance (MTAG)	30038396	Lee JJ	2018-07-23	Nat Genet	Gene discovery and polygenic prediction from a genome-wide association study of educational attainment in 1.1 million individuals.	402,382 European ancestry individuals	NA	LINC02790	0	2e-10
rs12047563	1	97854533	A	C	0.2007	0.0084	0.0041	0.04103	++				Highest math class taken (MTAG)	30038396	Lee JJ	2018-07-23	Nat Genet	Gene discovery and polygenic prediction from a genome-wide association study of educational attainment in 1.1 million individuals.	811,539 European ancestry individuals	NA	DPYD	0	2e-09
rs6663751	1	97878443	A	C	0.1294	0.0098	0.0049	0.04627	++				Self-reported math ability (MTAG)	30038396	Lee JJ	2018-07-23	Nat Genet	Gene discovery and polygenic prediction from a genome-wide association study of educational attainment in 1.1 million individuals.	670,471 European ancestry individuals	NA	DPYD, DPYD-IT1	0	4e-08
rs10747488	1	98299475	A	C	0.7675	-0.0179	0.0039	4.893e-06	-+				Feeling nervous	29500382	Nagel M	2018-03-02	Nat Commun	Item-level analyses reveal genetic heterogeneity in neuroticism.	373,121 European ancestry individuals	NA	DPYD	0	2e-08
rs7552188	1	98304157	T	C	0.2222	0.0192	0.0041	2.714e-06	+?				Gastroesophageal reflux disease	31527586	An J	2019-09-16	Nat Commun	Gastroesophageal reflux GWAS identifies risk loci that also associate with subsequent severe esophageal diseases.	80,265 European and unknown ancestry cases, 305,011 European and unknown ancestry controls	NA	DPYD	0	2e-10
rs7526108	1	98305394	A	G	0.7669	-0.0177	0.0039	6.074e-06	-+				Anxiety/tension (special factor of neuroticism)	30867560	Hill WD	2019-03-13	Mol Psychiatry	Genetic contributions to two special factors of neuroticism are associated with affluence, higher intelligence, better health, and longer life.	270,059 British ancestry individuals	NA	DPYD	0	4e-09
rs12072739	1	98315893	A	G	0.7737	-0.0165	0.004	2.994e-05	-+				Body mass index	30239722	Pulit SL	2018-09-14	Hum Mol Genet	Meta-analysis of genome-wide association studies for body fat distribution in 694,649 individuals of European ancestry.	806,834 European ancestry individuals	NA	DPYD	0	2e-13
rs12072739	1	98315893	A	G	0.7737	-0.0165	0.004	2.994e-05	-+				Predicted visceral adipose tissue	31501611	Karlsson T	2019-09-09	Nat Med	Contribution of genetics to visceral adiposity and its relation to cardiovascular and metabolic disease.	325,153 British ancestry individuals	NA	DPYD	0	1e-09
rs12072739	1	98315893	A	G	0.7737	-0.0165	0.004	2.994e-05	-+				Adult body size	32376654	Richardson TG	2020-05-06	BMJ	Use of genetic variation to separate the effects of early and later life adiposity on disease risk: mendelian randomisation study.	453,169 European ancestry individuals	NA	DPYD	0	2e-12
rs4379706	1	98322379	T	C	0.7781	-0.0178	0.004	7.995e-06	-+				Body mass index	30239722	Pulit SL	2018-09-14	Hum Mol Genet	Meta-analysis of genome-wide association studies for body fat distribution in 694,649 individuals of European ancestry.	434,794 European ancestry female individuals	NA	DPYD, AC114878.2	0	4e-13
rs75641275	1	98327133	A	C	0.8545	-0.0244	0.0047	1.983e-07	--				Body mass index	31669095	Zhu Z	2019-10-24	J Allergy Clin Immunol	Shared Genetic and Experimental Links between Obesity-Related Traits and Asthma Subtypes in UK Biobank.	457,822 European ancestry individuals	NA	DPYD	0	3e-13
rs75641275	1	98327133	A	C	0.8545	-0.0244	0.0047	1.983e-07	--				Sleep duration	30531941	Doherty A	2018-12-10	Nat Commun	GWAS identifies 14 loci for device-measured physical activity and sleep duration.	91,105 European ancestry individuals	NA	DPYD	0	2e-10
rs76586805	1	98330439	T	C	0.8971	-0.0234	0.0055	1.778e-05	-+				Self-reported math ability (MTAG)	30038396	Lee JJ	2018-07-23	Nat Genet	Gene discovery and polygenic prediction from a genome-wide association study of educational attainment in 1.1 million individuals.	670,471 European ancestry individuals	NA	DPYD	0	1e-15
rs17379561	1	98340139	A	T	0.8546	-0.0245	0.0047	1.902e-07	--				Leisure sedentary behaviour (television watching)	32317632	van de Vegte YJ	2020-04-21	Nat Commun	Genome-wide association studies and Mendelian randomization analyses for leisure sedentary behaviours.	408,815 European ancestry individuals	NA	DPYD	0	1e-16
rs17379561	1	98340139	A	T	0.8546	-0.0245	0.0047	1.902e-07	--				Driving (hours per day)	32317632	van de Vegte YJ	2020-04-21	Nat Commun	Genome-wide association studies and Mendelian randomization analyses for leisure sedentary behaviours.	408,815 European ancestry individuals	NA	DPYD	0	2e-08
rs4378243	1	98395881	T	G	0.8326	-0.022	0.0044	6.842e-07	--				Educational attainment (years of education)	27225129	Okbay A	2016-05-26	Nature	Genome-wide association study identifies 74 loci associated with educational attainment.	405,072 European ancestry individuals	NA	DPYD	0	1e-09
rs4271249	1	98398619	T	G	0.5878	-0.0084	0.0034	0.01234	--				Schizophrenia	30285260	Ikeda M	2018-10-03	Schizophr Bull	Genome-Wide Association Study Detected Novel Susceptibility Genes for Schizophrenia and Shared Trans-Populations/Diseases Genetic Effect.	14,023 East Asian ancestry cases, 33,640 European ancestry cases, 31,505 East Asian ancestry controls, 43,456 European ancestry controls	NA	DPYD	0	3e-10
rs4271249	1	98398619	T	G	0.5878	-0.0084	0.0034	0.01234	--				General risk tolerance (MTAG)	30643258	Karlsson Linner R	2019-01-14	Nat Genet	Genome-wide association analyses of risk tolerance and risky behaviors in over 1 million individuals identify hundreds of loci and shared genetic influences.	975,353 European ancestry individuals	NA	DPYD	0	2e-08
rs10875120	1	98399903	T	G	0.7794	-0.0186	0.004	3.055e-06	--				Waist-hip ratio	30239722	Pulit SL	2018-09-14	Hum Mol Genet	Meta-analysis of genome-wide association studies for body fat distribution in 694,649 individuals of European ancestry.	381,152 European female individuals	NA	DPYD, MIR137HG	0	3e-11
rs61789073	1	98404096	T	C	0.9294	-0.016	0.0065	0.0132	--				Autism spectrum disorder or schizophrenia	28540026	Anney RJL	2017-05-22	Mol Autism	Meta-analysis of GWAS of over 16,000 individuals with autism spectrum disorder highlights a novel locus at 10q24.32 and a significant overlap with schizophrenia.	schizophrenia cases and controls (see Ripke, 2014), up to 6,197 European ancestry ASD cases, up to 7,377 European ancestry controls, up to 1,190 ASD cases, up to 1,190 controls	NA	MIR137HG, DPYD	0	2e-09
rs4506495	1	98404234	T	C	0.8332	-0.0218	0.0044	8.502e-07	--				Household income (MTAG)	31844048	Hill WD	2019-12-16	Nat Commun	Genome-wide analysis identifies molecular systems and 149 genetic loci associated with income.	505,541 British and unknown ancestry individuals	NA	MIR137HG, DPYD	0	4e-10
rs10875121	1	98417446	C	G	0.8343	-0.0213	0.0044	1.701e-06	--				Educational attainment (years of education)	30038396	Lee JJ	2018-07-23	Nat Genet	Gene discovery and polygenic prediction from a genome-wide association study of educational attainment in 1.1 million individuals.	up to 1,131,881 European ancestry individuals	NA	DPYD, MIR137HG	0	4e-20
rs10875121	1	98417446	C	G	0.8343	-0.0213	0.0044	1.701e-06	--				Educational attainment (years of education)	30595370	Kichaev G	2018-12-27	Am J Hum Genet	Leveraging Polygenic Functional Enrichment to Improve GWAS Power.	approximately 455,000 European ancestry individuals	NA	DPYD, MIR137HG	0	2e-11
rs11165934	1	98417967	A	C	0.7807	-0.018	0.004	7e-06	--				Noncognitive aspects of educational attainment	33414549	Demange PA	2021-01-07	Nat Genet	Investigating the genetic architecture of noncognitive skills using GWAS-by-subtraction.	510,795 European ancestry individuals	NA	MIR137HG, DPYD	0	3e-10
rs6703588	1	98435544	A	G	0.2199	0.0175	0.004	1.139e-05	++				Feeling nervous	29500382	Nagel M	2018-03-02	Nat Commun	Item-level analyses reveal genetic heterogeneity in neuroticism.	373,121 European ancestry individuals	NA	DPYD, MIR137HG	0	4e-08
rs80289781	1	98445830	C	G	0.8338	-0.0212	0.0044	1.833e-06	--				Cognitive ability, years of educational attainment or schizophrenia (pleiotropy)	31374203	Lam M	2019-08-01	Am J Hum Genet	Pleiotropic Meta-Analysis of Cognition, Education, and Schizophrenia Differentiates Roles of Early Neurodevelopmental and Adult Synaptic Pathways.	328,917 individuals with educational attainment measurements, 107,207 individuals with cognitive ability measurements, 77,096 European ancestry schizophrenia cases, 43,456 European ancestry controls	NA	DPYD, MIR137HG	0	1e-21
rs9324380	1	98461132	C	G	0.8744	-0.0193	0.005	0.0001106	--				Intelligence (MTAG)	29326435	Hill WD	2018-01-11	Mol Psychiatry	A combined analysis of genetically correlated traits identifies 187 loci and a role for neurogenesis and myelination in intelligence.	120,934 British ancestry individuals, 127,548 individuals	NA	MIR137HG	0	2e-09
rs9324380	1	98461132	C	G	0.8744	-0.0193	0.005	0.0001106	--				Intelligence	29942086	Savage JE	2018-06-25	Nat Genet	Genome-wide association meta-analysis in 269,867 individuals identifies new genetic and functional links to intelligence.	269,867 European ancestry individuals	NA	MIR137HG	0	3e-08
rs77177281	1	98471702	A	G	0.9733	0.0261	0.0105	0.01277	+-				PR interval in Tripanosoma cruzi seropositivity	24324551	Deng X	2013-11-20	PLoS One	Genome wide association study (GWAS) of Chagas cardiomyopathy in Trypanosoma cruzi seropositive subjects.	580 Brazilian ancestry individuals	NA	MIR137HG	0	2e-06
rs1938566	1	98478981	T	C	0.8326	-0.0207	0.0044	3.121e-06	--				Triglyceride levels	32203549	Richardson TG	2020-03-23	PLoS Med	Evaluating the relationship between circulating lipoprotein lipids and apolipoproteins with risk of coronary heart disease: A multivariable Mendelian randomisation analysis.	441,016 European ancestry individuals	NA	MIR137HG	0	2e-15
rs1702294	1	98501984	T	C	0.1896	0.0166	0.0042	8.462e-05	++				Schizophrenia	30285260	Ikeda M	2018-10-03	Schizophr Bull	Genome-Wide Association Study Detected Novel Susceptibility Genes for Schizophrenia and Shared Trans-Populations/Diseases Genetic Effect.	14,023 East Asian ancestry cases, 33,640 European ancestry cases, 31,505 East Asian ancestry controls, 43,456 European ancestry controls	NA	MIR137HG	0	1e-17
rs1702294	1	98501984	T	C	0.1896	0.0166	0.0042	8.462e-05	++				Schizophrenia	25056061	Ripke S	2014-07-22	Nature	Biological insights from 108 schizophrenia-associated genetic loci.	32,405 European ancestry cases, 42,221 European ancestry controls, 1,235 European ancestry cases and 1,235 European ancestry controls from 1235 parent-offspring trios, 1,836 East Asian ancestry cases, 3,383 East Asian ancestry controls	1,513 European ancestry cases, 66,236 European ancestry controls	MIR137HG	0	3e-19
rs1702294	1	98501984	T	C	0.1896	0.0166	0.0042	8.462e-05	++				anorexia nervosa, attention-deficit/hyperactivity disorder, autism spectrum disorder, bipolar disorder, major depression, obsessive-compulsive disorder, schizophrenia, or Tourette syndrome (pleiotropy)	31835028	Cross-Disorder Group of the Psychiatric Genomics Consortium	2019-12-01	Cell	Genomic Relationships, Novel Loci, and Pleiotropic Mechanisms across Eight Psychiatric Disorders.	19,009 European ancestry ADHD cases, 3,495 European ancestry anorexia cases, 18,381 European ancestry autism cases, 20,352 European ancestry bipolar disorder cases, 130,664 European ancestry major depression cases, 2,688 European ancestry OCD cases, 33,640 European ancestry schizophrenia cases, 4,645 European ancestry Tourette's cases, 494,162 European ancestry controls	NA	MIR137HG	0	3e-16
rs1702294	1	98501984	T	C	0.1896	0.0166	0.0042	8.462e-05	++				Schizophrenia	31268507	Periyasamy S	2019-07-03	JAMA Psychiatry	Association of Schizophrenia Risk With Disordered Niacin Metabolism in an Indian Genome-wide Association Study.	816 Indian ancestry cases, 900 Indian ancestry controls, 505 Indian ancestry cases and 871 Indian ancestry controls from 405 families, up to 36,989 European and unknown ancestry cases, up to 113,075 European and unknown ancestry controls	NA	MIR137HG	0	1e-17
rs1782810	1	98502340	A	G	0.8103	-0.0167	0.0042	7.154e-05	--				Autism spectrum disorder or schizophrenia	28540026	Anney RJL	2017-05-22	Mol Autism	Meta-analysis of GWAS of over 16,000 individuals with autism spectrum disorder highlights a novel locus at 10q24.32 and a significant overlap with schizophrenia.	schizophrenia cases and controls (see Ripke, 2014), up to 6,197 European ancestry ASD cases, up to 7,377 European ancestry controls, up to 1,190 ASD cases, up to 1,190 controls	NA	MIR137HG	0	1e-19
rs1625579	1	98502934	T	G	0.8093	-0.0165	0.0042	8.56e-05	--				Schizophrenia	21926974	Ripke S	2011-09-18	Nat Genet	Genome-wide association study identifies five new schizophrenia loci.	9,394 European ancestry cases, 12,462 European ancestry controls	8,442 European ancestry cases, 21,397 European ancestry controls	MIR137HG	0	2e-11
rs1625579	1	98502934	T	G	0.8093	-0.0165	0.0042	8.56e-05	--				Autism spectrum disorder, attention deficit-hyperactivity disorder, bipolar disorder, major depressive disorder, and schizophrenia (combined)	23453885	Smoller JW	2013-02-27	Lancet	Identification of risk loci with shared effects on five major psychiatric disorders: a genome-wide analysis.	6,990 European ancestry Bipolar disorder cases, 9,227 European ancestry Major depressive disorder cases, 9,379 European ancestry Schizophrenia cases, 161 European ancestry Autism spectrum disorder cases, 4,788 European ancestry Autism spectrum disorder trio cases, 840 European ancestry Attention deficit-hyperactivity disorder cases, 1,947 European ancestry Attention defcit-hyperactivity disorder …	NA	MIR137HG	0	2e-11
rs4292998	1	98507696	A	G	0.1898	0.0164	0.0042	9.967e-05	++				Heel bone mineral density	30595370	Kichaev G	2018-12-27	Am J Hum Genet	Leveraging Polygenic Functional Enrichment to Improve GWAS Power.	approximately 446,000 European ancestry individuals	NA	MIR137HG	0	3e-11
rs2660304	1	98512127	T	G	0.81	-0.0166	0.0042	7.696e-05	--				Schizophrenia	29483656	Pardinas AF	2018-02-26	Nat Genet	Common schizophrenia alleles are enriched in mutation-intolerant genes and in regions under strong background selection.	40,675 European ancestry cases, 64,643 European ancestry controls	1,651 European ancestry cases, 4,111 cases, 142,717 European ancestry controls, 11,507 controls	MIR137HG	0	2e-18
rs2660304	1	98512127	T	G	0.81	-0.0166	0.0042	7.696e-05	--				Schizophrenia	26198764	Goes FS	2015-07-21	Am J Med Genet B Neuropsychiatr Genet	Genome-wide association study of schizophrenia in Ashkenazi Jews.	592 Ashkenazi Jewish ancestry cases, 505 Ashkenazi Jewish ancestry controls, 36,989 cases, 113,075 controls	NA	MIR137HG	0	1e-17
rs1198597	1	98536322	T	C	0.8678	-0.0208	0.0051	4.279e-05	-?				White matter microstructure (axial diusivities)	31666681	Zhao B	2019-10-30	Mol Psychiatry	Large-scale GWAS reveals genetic architecture of brain white matter microstructure and genetic overlap with cognitive and mental health traits (nâ€‰=â€‰17,706).	17,706 European ancestry individuals	NA	AC104453.1 - NFU1P2	1	2e-08
rs1198589	1	98550411	T	C	0.1799	0.02	0.0043	3.335e-06	++				Schizophrenia	28991256	Li Z	2017-10-09	Nat Genet	Genome-wide association analysis identifies 30 new susceptibility loci for schizophrenia.	7,699 Chinese ancestry cases, 35,476 European ancestry cases, 18,327 Chinese ancestry controls, 46,839 European ancestry controls	4,384 Chinese ancestry cases, 5,770 Chinese ancestry controls	NFU1P2 - LINC01776	1	1e-13
rs1198588	1	98552832	A	T	0.2043	0.0166	0.0041	5.056e-05	++				Schizophrenia (MTAG)	32606422	Wu Y	2020-06-30	Transl Psychiatry	Multi-trait analysis for genome-wide association study of five psychiatric disorders.	67,764 individuals	NA	NFU1P2 - LINC01776	1	4e-16
rs1198588	1	98552832	A	T	0.2043	0.0166	0.0041	5.056e-05	++				Schizophrenia	23974872	Ripke S	2013-08-25	Nat Genet	Genome-wide association analysis identifies 13 new risk loci for schizophrenia.	5,001 European ancestry cases, 6,243 European ancestry controls, 8,832 cases, 12,067 controls	4,801 European ancestry cases, 4,741 European ancestry controls, 2,612 European and unknown ancestry cases, 15,021 European and unknown ancestry controls, 581 trios	NFU1P2 - LINC01776	1	2e-12
rs1198588	1	98552832	A	T	0.2043	0.0166	0.0041	5.056e-05	++				Schizophrenia	31740837	Lam M	2019-11-18	Nat Genet	Comparative genetic architectures of schizophrenia in East Asian and European populations.	22,778 East Asian ancestry cases, 35,362 East Asian ancestry controls, 33,640 European ancestry cases, 43,456 European ancestry controls	NA	NFU1P2 - LINC01776	1	1e-16
rs1198588	1	98552832	A	T	0.2043	0.0166	0.0041	5.056e-05	++				Schizophrenia (MTAG)	32606422	Wu Y	2020-06-30	Transl Psychiatry	Multi-trait analysis for genome-wide association study of five psychiatric disorders.	65,967 individuals	NA	NFU1P2 - LINC01776	1	4e-16
rs1198575	1	98562260	T	C	0.1939	0.0154	0.0042	0.0002501	++				Leisure sedentary behaviour (television watching)	32317632	van de Vegte YJ	2020-04-21	Nat Commun	Genome-wide association studies and Mendelian randomization analyses for leisure sedentary behaviours.	408,815 European ancestry individuals	NA	NFU1P2 - LINC01776	1	2e-08
rs1198575	1	98562260	T	C	0.1939	0.0154	0.0042	0.0002501	++				Driving (hours per day)	32317632	van de Vegte YJ	2020-04-21	Nat Commun	Genome-wide association studies and Mendelian randomization analyses for leisure sedentary behaviours.	408,815 European ancestry individuals	NA	NFU1P2 - LINC01776	1	2e-11
rs1198575	1	98562260	T	C	0.1939	0.0154	0.0042	0.0002501	++				Educational attainment	25201988	Rietveld CA	2014-09-08	Proc Natl Acad Sci U S A	Common genetic variants associated with cognitive performance identified using the proxy-phenotype method.	106,736 European ancestry individuals	NA	NFU1P2 - LINC01776	1	2e-06
rs1843815	1	98589715	A	T	0.4543	-0.0067	0.0033	0.04452	-+				Highest math class taken (MTAG)	30038396	Lee JJ	2018-07-23	Nat Genet	Gene discovery and polygenic prediction from a genome-wide association study of educational attainment in 1.1 million individuals.	811,539 European ancestry individuals	NA	NFU1P2 - LINC01776	1	2e-13
rs1843815	1	98589715	A	T	0.4543	-0.0067	0.0033	0.04452	-+				Educational attainment (years of education)	30038396	Lee JJ	2018-07-23	Nat Genet	Gene discovery and polygenic prediction from a genome-wide association study of educational attainment in 1.1 million individuals.	up to 1,131,881 European ancestry individuals	NA	NFU1P2 - LINC01776	1	4e-08
rs1843815	1	98589715	A	T	0.4543	-0.0067	0.0033	0.04452	-+				Educational attainment (MTAG)	30038396	Lee JJ	2018-07-23	Nat Genet	Gene discovery and polygenic prediction from a genome-wide association study of educational attainment in 1.1 million individuals.	1,311,438 European ancestry individuals	NA	NFU1P2 - LINC01776	1	1e-11
rs147613212	1	98627205	A	G	0.728	-0.0095	0.0037	0.01068	-+				Cognitive performance (MTAG)	30038396	Lee JJ	2018-07-23	Nat Genet	Gene discovery and polygenic prediction from a genome-wide association study of educational attainment in 1.1 million individuals.	402,382 European ancestry individuals	NA	NFU1P2 - LINC01776	1	1e-12
rs143221246	1	99000162	T	C	0.978	-0.0254	0.012	0.03346	--				Electrocardiogram morphology (amplitude at temporal datapoints)	32916098	Verweij N	2020-09-02	Cell Syst	The Genetic Makeup of the Electrocardiogram.	63,706 European and unknown ancestry individuals	NA	LINC01776 - AC095031.1	1	3e-08
rs12060706	1	99256762	T	C	0.2844	-0.0072	0.0037	0.04791	--				Self-reported math ability (MTAG)	30038396	Lee JJ	2018-07-23	Nat Genet	Gene discovery and polygenic prediction from a genome-wide association study of educational attainment in 1.1 million individuals.	670,471 European ancestry individuals	NA	SNX7 - PLPPR5	1	4e-09
rs11166440	1	100808363	A	G	0.6259	-0.009	0.0034	0.008374	--				Estimated glomerular filtration rate	31152163	Wuttke M	2019-05-31	Nat Genet	A catalog of genetic loci associated with kidney function from analyses of a million individuals.	567,460 European ancestry individuals	216,518 European ancestry individuals	AC104457.1 - AC104457.2	1	4e-13
rs17420882	1	100818728	T	G	0.72	-0.0126	0.0037	0.0006016	--				Height	30595370	Kichaev G	2018-12-27	Am J Hum Genet	Leveraging Polygenic Functional Enrichment to Improve GWAS Power.	approximately 458,000 European ancestry individuals	NA	CDC14A	0	2e-08
rs612683	1	100880328	A	T	0.5954	-0.0083	0.0034	0.01449	--				Breast cancer	29059683	Michailidou K	2017-10-23	Nature	Association analysis identifies 65 new breast cancer risk loci.	76,192 European ancestry cases, 63,082 European ancestry controls	46,785 European ancestry cases, 42,892 European ancestry controls, 14,068 East Asian ancestry cases, 13,104 East Asian ancestry controls	CDC14A	0	3e-07
rs35883536	1	101106534	A	G	0.4613	0.0067	0.0033	0.04287	++				Monocyte count	27863252	Astle WJ	2016-11-17	Cell	The Allelic Landscape of Human Blood Cell Trait Variation and Links to Common Complex Disease.	170,721 European ancestry individuals	NA	AC099670.3	0	3e-16
rs12410168	1	101115321	A	G	0.4612	0.0067	0.0033	0.04178	++				Monocyte count	32888493	Chen MH	2020-09-01	Cell	Trans-ethnic and Ancestry-Specific Blood-Cell Genetics in 746,667 Individuals from 5 Global Populations.	639,696 African American or Afro-Caribbean, African ancestry, European ancestry, East Asian ancestry, Hispanic or Latin American and South Asian ancestry individuals	NA	AC099670.3 - AC099670.2	1	2e-37
rs12724990	1	101137030	A	G	0.4579	0.0069	0.0033	0.03827	++				Eosinophil counts	32888494	Vuckovic D	2020-09-01	Cell	The Polygenic and Monogenic Basis of Blood Traits and Diseases.	408,112 British individuals	NA	AC099670.2 - VCAM1	1	4e-12
rs12741113	1	101147149	T	C	0.5533	-0.0071	0.0034	0.03923	-?				Lymphocyte counts	32888494	Vuckovic D	2020-09-01	Cell	The Polygenic and Monogenic Basis of Blood Traits and Diseases.	408,112 British individuals	NA	AC099670.2 - VCAM1	1	3e-13
rs12741113	1	101147149	T	C	0.5533	-0.0071	0.0034	0.03923	-?				Monocyte count	32888494	Vuckovic D	2020-09-01	Cell	The Polygenic and Monogenic Basis of Blood Traits and Diseases.	408,112 British individuals	NA	AC099670.2 - VCAM1	1	3e-13
rs12756986	1	101604753	T	C	0.87	-0.0099	0.005	0.04711	--				Multiple sclerosis and HDL levels (pleiotropy)	26920376	Wang Y	2016-02-26	Mult Scler	Genetic overlap between multiple sclerosis and several cardiovascular disease risk factors.	215,725 individuals	NA	AC093157.3 - AC119501.1	1	4e-06
rs2126643	1	103404384	T	C	0.3375	-0.0083	0.0035	0.01726	--				Osteoarthritis (hip)	30374069	Styrkarsdottir U	2018-10-29	Nat Genet	Meta-analysis of Icelandic and UK data sets identifies missense variants in SMO, IL11, COL11A1 and 13 more new loci associated with osteoarthritis.	17,151 European ancestry cases, 596,639 European ancestry controls	NA	COL11A1	0	2e-14
rs11185408	1	104792257	A	G	0.5085	0.007	0.0033	0.03403	++				Autism spectrum disorder	30804558	Grove J	2019-02-25	Nat Genet	Identification of common genetic risk variants for autism spectrum disorder.	18,381 European ancestry cases, 27,969 European ancestry controls	2,119 European ancestry cases, 142,379 European ancestry controls	AC092506.1 - AL591888.1	1	1e-06
rs10881542	1	104852738	T	C	0.5013	-0.0074	0.0033	0.02452	--				Glaucoma (primary angle closure)	22922875	Vithana EN	2012-08-26	Nat Genet	Genome-wide association analyses identify three new susceptibility loci for primary angle closure glaucoma.	1,281 East Asian ancestry cases, 1,987 East Asian ancestry controls, 337 South Indian ancestry cases, 2,538 South Indian ancestry controls, 236 South East Asian ancestry cases, 5,083 South East Asian ancestry controls	1,545 East Asian ancestry cases, 3,756 East Asian ancestry controls, 165 Saudi Arabian ancestry cases, 175 Saudi Arabian ancestry controls, 127 European ancestry cases, 4,703 European ancestry controls, 80 Indian ancestry cases, 309 Indian ancestry controls	AC092506.1 - AL591888.1	1	2e-06
rs72685414	1	104966872	A	C	0.1196	-0.015	0.0052	0.004036	--				Cocaine dependence	31212010	Cabana-Dominguez J	2019-06-15	Prog Neuropsychopharmacol Biol Psychiatry	Genome-wide association meta-analysis of cocaine dependence: Shared genetics with comorbid conditions.	2,085 European ancestry cases, 4,293 European ancestry controls	NA	AC092506.1 - AL591888.1	1	2e-06
rs11184708	1	106430287	A	T	0.8952	-0.0113	0.0054	0.03611	--				Waist-to-hip circumference ratio (ever vs never smoking interaction)	23192594	Velez Edwards DR	2012-11-29	Hum Genet	Gene-environment interactions and obesity traits among postmenopausal African-American and Hispanic women in the Women's Health Initiative SHARe Study.	8,203 African American females, 3,484 Hispanic females	NA	SEPTIN2P1 - AL512844.2	1	2e-06
rs4256842	1	107163979	T	C	0.6964	0.0077	0.0036	0.03402	+-				White blood cell count	32888493	Chen MH	2020-09-01	Cell	Trans-ethnic and Ancestry-Specific Blood-Cell Genetics in 746,667 Individuals from 5 Global Populations.	746,667 African American or Afro-Caribbean, African ancestry, European ancestry, East Asian ancestry, Hispanic or Latin American and South Asian ancestry individuals	NA	AL499605.1 - AL596327.1	1	3e-10
rs115579450	1	107463430	T	C	0.0139	-0.0349	0.0142	0.01405	--				Facial morphology (factor 20)	28441456	Lee MK	2017-04-25	PLoS One	Genome-wide association study of facial morphology reveals novel associations with FREM1 and PARK2.	2,187 European ancestry individuals	NA	LINC01661 - PRMT6	1	2e-06
rs17496332	1	107546375	A	G	0.6631	-0.0074	0.0035	0.03561	-+				Sex hormone-binding globulin levels	22829776	Coviello AD	2012-07-19	PLoS Genet	A genome-wide association meta-analysis of circulating sex hormone-binding globulin reveals multiple Loci implicated in sex steroid hormone regulation.	21,791 European ancestry individuals	8,175 European ancestry individuals	LINC01661 - PRMT6	1	1e-11
rs17496332	1	107546375	A	G	0.6631	-0.0074	0.0035	0.03561	-+				Sex hormone-binding globulin levels	22829776	Coviello AD	2012-07-19	PLoS Genet	A genome-wide association meta-analysis of circulating sex hormone-binding globulin reveals multiple Loci implicated in sex steroid hormone regulation.	21,791 European ancestry individuals	8,175 European ancestry individuals	LINC01661 - PRMT6	1	2e-07
rs2878349	1	107549245	A	G	0.3322	0.0069	0.0035	0.04902	++				HDL cholesterol	30275531	Klarin D	2018-10-01	Nat Genet	Genetics of blood lipids among ~300,000 multi-ethnic participants of the Million Veteran Program.	215,551 European ancestry individuals, 57,332 African American individuals, 24,743 Hispanic individuals	Up to 319,677 individuals	LINC01661 - PRMT6	1	1e-08
rs12406721	1	107563243	T	G	0.3392	0.0091	0.0035	0.009179	+-				Educational attainment (years of education)	30038396	Lee JJ	2018-07-23	Nat Genet	Gene discovery and polygenic prediction from a genome-wide association study of educational attainment in 1.1 million individuals.	up to 1,131,881 European ancestry individuals	NA	LINC01661 - PRMT6	1	1e-08
rs12406721	1	107563243	T	G	0.3392	0.0091	0.0035	0.009179	+-				Total testosterone levels	32042192	Ruth KS	2020-02-10	Nat Med	Using human genetics to understand the disease impacts of testosterone in men and women.	194,453 European ancestry men	NA	LINC01661 - PRMT6	1	2e-28
rs3108680	1	107572997	T	C	0.651	-0.0087	0.0035	0.01239	-+				Low density lipoprotein cholesterol levels	32154731	Ripatti P	2020-03-10	Circ Genom Precis Med	Polygenic Hyperlipidemias and Coronary Artery Disease Risk.	324,708 British ancestry individuals	NA	LINC01661 - PRMT6	1	2e-09
rs1762509	1	107592959	A	G	0.3418	0.009	0.0035	0.0098	+-				Predicted visceral adipose tissue	31501611	Karlsson T	2019-09-09	Nat Med	Contribution of genetics to visceral adiposity and its relation to cardiovascular and metabolic disease.	325,153 British ancestry individuals	NA	LINC01661 - PRMT6	1	2e-09
rs9435340	1	107593201	A	T	0.6572	-0.0088	0.0035	0.01194	-+				Lifetime smoking index	31689377	Wootton RE	2019-11-06	Psychol Med	Evidence for causal effects of lifetime smoking on risk for depression and schizophrenia: a Mendelian randomisation study.	462,690 European ancestry individuals	NA	LINC01661 - PRMT6	1	1e-08
rs9435340	1	107593201	A	T	0.6572	-0.0088	0.0035	0.01194	-+				Educational attainment (MTAG)	30038396	Lee JJ	2018-07-23	Nat Genet	Gene discovery and polygenic prediction from a genome-wide association study of educational attainment in 1.1 million individuals.	1,311,438 European ancestry individuals	NA	LINC01661 - PRMT6	1	3e-09
rs1730851	1	107596443	A	G	0.342	0.0091	0.0035	0.009308	+-				Body mass index	31669095	Zhu Z	2019-10-24	J Allergy Clin Immunol	Shared Genetic and Experimental Links between Obesity-Related Traits and Asthma Subtypes in UK Biobank.	457,822 European ancestry individuals	NA	LINC01661 - PRMT6	1	1e-09
rs1977658	1	107607037	T	G	0.3432	0.0099	0.0036	0.006046	+?				Total testosterone levels	32042192	Ruth KS	2020-02-10	Nat Med	Using human genetics to understand the disease impacts of testosterone in men and women.	425,097 European ancestry individuals	NA	PRMT6	0	2e-27
rs1977658	1	107607037	T	G	0.3432	0.0099	0.0036	0.006046	+?				Adult body size	32376654	Richardson TG	2020-05-06	BMJ	Use of genetic variation to separate the effects of early and later life adiposity on disease risk: mendelian randomisation study.	453,169 European ancestry individuals	NA	PRMT6	0	3e-08
rs1730862	1	107614003	A	G	0.6591	-0.009	0.0035	0.01023	-+				Sex hormone-binding globulin levels	32042192	Ruth KS	2020-02-10	Nat Med	Using human genetics to understand the disease impacts of testosterone in men and women.	189,473 European ancestry women	NA	PRMT6 - NTNG1	1	1e-45
rs1730862	1	107614003	A	G	0.6591	-0.009	0.0035	0.01023	-+				Sex hormone-binding globulin levels adjusted for BMI	32042192	Ruth KS	2020-02-10	Nat Med	Using human genetics to understand the disease impacts of testosterone in men and women.	188,908 European ancestry women	NA	PRMT6 - NTNG1	1	2e-73
rs1730859	1	107617707	A	G	0.6591	-0.009	0.0035	0.0104	-+				Body mass index	30239722	Pulit SL	2018-09-14	Hum Mol Genet	Meta-analysis of genome-wide association studies for body fat distribution in 694,649 individuals of European ancestry.	806,834 European ancestry individuals	NA	PRMT6 - NTNG1	1	3e-12
rs1730859	1	107617707	A	G	0.6591	-0.009	0.0035	0.0104	-+				Low density lipoprotein cholesterol levels	29507422	Hoffmann TJ	2018-03-05	Nat Genet	A large electronic-health-record-based genome-wide study of serum lipids.	76,627 European ancestry individuals, 7,795 Hispanic individuals, 6,855 East Asian ancestry individuals, 2,958 African American individuals, 439 South Asian ancestry individuals	NA	PRMT6 - NTNG1	1	2e-06
rs1730859	1	107617707	A	G	0.6591	-0.009	0.0035	0.0104	-+				LDL cholesterol	30275531	Klarin D	2018-10-01	Nat Genet	Genetics of blood lipids among ~300,000 multi-ethnic participants of the Million Veteran Program.	215,551 European ancestry individuals, 57,332 African American individuals, 24,743 Hispanic individuals	Up to 319,677 individuals	PRMT6 - NTNG1	1	4e-14
rs1335055	1	107624563	A	G	0.6579	-0.0088	0.0035	0.01261	-+				Body mass index	30595370	Kichaev G	2018-12-27	Am J Hum Genet	Leveraging Polygenic Functional Enrichment to Improve GWAS Power.	approximately 458,000 European ancestry individuals	NA	PRMT6 - NTNG1	1	1e-09
rs596773	1	109796757	A	G	0.1987	-0.0087	0.0042	0.03765	-+				LDL cholesterol levels x short total sleep time interaction (2df test)	31719535	Noordam R	2019-11-12	Nat Commun	Multi-ancestry sleep-by-SNP interaction analysis in 126,926 individuals reveals lipid loci stratified by sleep duration.	2,974 African American short sleepers, 365 Chinese ancestry short sleepers, 110 Asian ancestry short sleepers, at least 8,230 European ancestry short sleepers, 1,079 Hispanic/Latino short sleepers, 11,801 African American controls, 1,425 Chinese ancestry controls, 444 Asian ancestry controls, at least 31,097 European ancestry controls, 4,023 Hispanic/Latino controls	at least 214 African American short sleepers, 629 East Asian ancestry short sleepers, up to 6,761 European ancestry short sleepers, 2,473 Hispanic short sleepers, at least 913 African American controls, 2,504 East Asian ancestry controls, up to 26,764 European ancestry controls, 9,854 Hispanic controls	CELSR2	0	2e-19
rs596773	1	109796757	A	G	0.1987	-0.0087	0.0042	0.03765	-+				LDL cholesterol levels x long total sleep time interaction (2df test)	31719535	Noordam R	2019-11-12	Nat Commun	Multi-ancestry sleep-by-SNP interaction analysis in 126,926 individuals reveals lipid loci stratified by sleep duration.	2,913 African American long sleepers, 358 Chinese ancestry long sleepers, 110 Asian ancestry long sleepers, 7,583 European ancestry long sleepers, 1,036 Hispanic/Latino long sleepers, up to 11,862 African American controls, 1,432 Chinese ancestry controls, 444 Asian ancestry controls, at least 31,744 European ancestry controls, 4,066 Hispanic/Latino controls	at least 214 African American long sleepers, 616 East Asian ancestry long sleepers, up to 6,657 European ancestry long sleepers, 2,457 Hispanic long sleepers, at least 913 African American controls, 2,517 East Asian ancestry controls, up to 26,868 European ancestry controls, 9,870 Hispanic controls	CELSR2	0	1e-16
rs10494041	1	110031990	C	G	0.8261	-0.0087	0.0044	0.04564	-+				Morningness	30804565	Jansen PR	2019-02-25	Nat Genet	Genome-wide analysis of insomnia in 1,331,010 individuals identifies new risk loci and functional pathways.	434,835 European ancestry individuals	NA	ATXN7L2	0	1e-12
rs6537837	1	110119732	T	C	0.1807	0.011	0.0043	0.009808	+-				Major depressive disorder	20125088	Shi J	2010-02-02	Mol Psychiatry	Genome-wide association study of recurrent early-onset major depressive disorder.	1,020 European ancestry cases, 1,636 European ancestry controls	NA	GNAI3	0	1e-06
rs59123361	1	110766454	A	G	0.1025	0.0111	0.0054	0.04055	++				Educational attainment (years of education)	30595370	Kichaev G	2018-12-27	Am J Hum Genet	Leveraging Polygenic Functional Enrichment to Improve GWAS Power.	approximately 455,000 European ancestry individuals	NA	KCNC4	0	3e-12
rs958798	1	110770223	T	G	0.2048	-0.008	0.0041	0.04934	-+				Self-rated health	20707712	Mosing MA	2010-08-01	Twin Res Hum Genet	A genome-wide association study of self-rated health.	6,706 European individuals from 2,585 independent families	NA	KCNC4	0	4e-07
rs958798	1	110770223	T	G	0.2048	-0.008	0.0041	0.04934	-+				Gut microbiota (functional units)	27694959	Bonder MJ	2016-10-03	Nat Genet	The effect of host genetics on the gut microbiome.	984 European ancestry individuals	530 European ancestry individuals	KCNC4	0	2e-08
rs1999512	1	111322019	A	G	0.757	0.008	0.0038	0.03868	++				Schizophrenia	31740837	Lam M	2019-11-18	Nat Genet	Comparative genetic architectures of schizophrenia in East Asian and European populations.	22,778 East Asian ancestry cases, 35,362 East Asian ancestry controls, 33,640 European ancestry cases, 43,456 European ancestry controls	NA	AL354713.1 - NRBF2P3	1	4e-08
rs11102159	1	111324727	T	C	0.2663	-0.0078	0.0037	0.03654	--				Schizophrenia	28991256	Li Z	2017-10-09	Nat Genet	Genome-wide association analysis identifies 30 new susceptibility loci for schizophrenia.	7,699 Chinese ancestry cases, 35,476 European ancestry cases, 18,327 Chinese ancestry controls, 46,839 European ancestry controls	4,384 Chinese ancestry cases, 5,770 Chinese ancestry controls	AL354713.1 - NRBF2P3	1	3e-06
rs11102159	1	111324727	T	C	0.2663	-0.0078	0.0037	0.03654	--				Schizophrenia	30285260	Ikeda M	2018-10-03	Schizophr Bull	Genome-Wide Association Study Detected Novel Susceptibility Genes for Schizophrenia and Shared Trans-Populations/Diseases Genetic Effect.	14,023 East Asian ancestry cases, 33,640 European ancestry cases, 31,505 East Asian ancestry controls, 43,456 European ancestry controls	NA	AL354713.1 - NRBF2P3	1	1e-06
rs115056380	1	111338672	A	G	0.0489	-0.0212	0.0077	0.005653	-+				Body mass index	31669095	Zhu Z	2019-10-24	J Allergy Clin Immunol	Shared Genetic and Experimental Links between Obesity-Related Traits and Asthma Subtypes in UK Biobank.	457,822 European ancestry individuals	NA	AL354713.1 - NRBF2P3	1	4e-08
rs200014787	1	111339451	G	GT	0.2669	-0.0078	0.0038	0.04211	-?				Eosinophil counts	32888493	Chen MH	2020-09-01	Cell	Trans-ethnic and Ancestry-Specific Blood-Cell Genetics in 746,667 Individuals from 5 Global Populations.	474,237 European ancestry individuals	NA	AL354713.1 - NRBF2P3	1	4e-11
rs1546924	1	112273485	T	C	0.4726	0.0078	0.0033	0.01886	++				Body mass index	30239722	Pulit SL	2018-09-14	Hum Mol Genet	Meta-analysis of genome-wide association studies for body fat distribution in 694,649 individuals of European ancestry.	374,756 European ancestry male individuals	NA	INKA2	0	2e-17
rs1546924	1	112273485	T	C	0.4726	0.0078	0.0033	0.01886	++				Body mass index	30239722	Pulit SL	2018-09-14	Hum Mol Genet	Meta-analysis of genome-wide association studies for body fat distribution in 694,649 individuals of European ancestry.	806,834 European ancestry individuals	NA	INKA2	0	2e-17
rs6658723	1	112274162	T	C	0.4373	0.0105	0.0033	0.001649	++				Waist-hip ratio	30239722	Pulit SL	2018-09-14	Hum Mol Genet	Meta-analysis of genome-wide association studies for body fat distribution in 694,649 individuals of European ancestry.	697,734 European ancestry individuals	NA	INKA2	0	2e-13
rs6658723	1	112274162	T	C	0.4373	0.0105	0.0033	0.001649	++				Falling risk	32999390	Trajanoska K	2020-09-30	Commun Biol	Genetic basis of falling risk susceptibility in the UK Biobank Study.	89,076 European ancestry cases, 362,103 European ancestry controls	2,215 cases, 6289 controls	INKA2	0	3e-07
rs1000947	1	112277597	T	C	0.6461	0.0088	0.0034	0.01092	++				Longevity	31484785	Wright KM	2019-09-04	G3 (Bethesda)	A Prospective Analysis of Genetic Variants Associated with Human Lifespan.	up to 482,000 European ancestry individuals	NA	INKA2	0	4e-07
rs3754028	1	112282873	A	C	0.2087	0.0098	0.0041	0.01593	+-				Body mass index	31669095	Zhu Z	2019-10-24	J Allergy Clin Immunol	Shared Genetic and Experimental Links between Obesity-Related Traits and Asthma Subtypes in UK Biobank.	457,822 European ancestry individuals	NA	INKA2-AS1, INKA2	0	2e-09
rs197422	1	112317512	A	C	0.3789	0.0068	0.0034	0.04476	+-				Multisite chronic pain	31194737	Johnston KJA	2019-06-13	PLoS Genet	Genome-wide association study of multisite chronic pain in UK Biobank.	387,649 British ancestry individuals	NA	KCND3	0	2e-09
rs672757	1	112347256	A	G	0.4344	0.0112	0.0034	0.0009136	+-				Body mass index	31669095	Zhu Z	2019-10-24	J Allergy Clin Immunol	Shared Genetic and Experimental Links between Obesity-Related Traits and Asthma Subtypes in UK Biobank.	457,822 European ancestry individuals	NA	KCND3	0	2e-09
rs351364	1	113045061	A	T	0.2528	-0.0081	0.0038	0.03264	-+				Diastolic blood pressure x smoking status (ever vs never) interaction (2df test)	29455858	Sung YJ	2018-02-15	Am J Hum Genet	A Large-Scale Multi-ancestry Genome-wide Study Accounting for Smoking Behavior Identifies Multiple Significant Loci for Blood Pressure.	43,016 European ancestry ever smokers, 37,535 European ancestry never smokers, 12,693 African ancestry ever smokers, 13,121 African ancestry never smokers, 4,142 Asian ancestry ever smokers, 9,296 Asian ancestry never smokers, 3,228 Hispanic ever smokers, 5,577 Hispanic never smokers	139,127 European ancestry ever smokers, 145,914 European ancestry never smokers, 3,105 African ancestry ever smokers, 3,075 African ancestry never smokers, 70,335 Asian ancestry ever smokers, 78,597 Asian ancestry never smokers, 6,810 Hispanic ever smokers, 11,133 Hispanic never smokers	WNT2B	0	4e-26
rs351364	1	113045061	A	T	0.2528	-0.0081	0.0038	0.03264	-+				Systolic blood pressure x smoking status (ever vs never) interaction (2df test)	29455858	Sung YJ	2018-02-15	Am J Hum Genet	A Large-Scale Multi-ancestry Genome-wide Study Accounting for Smoking Behavior Identifies Multiple Significant Loci for Blood Pressure.	43,016 European ancestry ever smokers, 37,535 European ancestry never smokers, 12,693 African ancestry ever smokers, 13,121 African ancestry never smokers, 4,142 Asian ancestry ever smokers, 9,296 Asian ancestry never smokers, 3,228 Hispanic ever smokers, 5,577 Hispanic never smokers	139,127 European ancestry ever smokers, 145,914 European ancestry never smokers, 3,105 African ancestry ever smokers, 3,075 African ancestry never smokers, 70,335 Asian ancestry ever smokers, 78,597 Asian ancestry never smokers, 6,810 Hispanic ever smokers, 11,133 Hispanic never smokers	WNT2B	0	3e-23
rs351364	1	113045061	A	T	0.2528	-0.0081	0.0038	0.03264	-+				Diastolic blood pressure x smoking status (ever vs never) interaction (2df test)	29455858	Sung YJ	2018-02-15	Am J Hum Genet	A Large-Scale Multi-ancestry Genome-wide Study Accounting for Smoking Behavior Identifies Multiple Significant Loci for Blood Pressure.	43,016 European ancestry ever smokers, 37,535 European ancestry never smokers, 12,693 African ancestry ever smokers, 13,121 African ancestry never smokers, 4,142 Asian ancestry ever smokers, 9,296 Asian ancestry never smokers, 3,228 Hispanic ever smokers, 5,577 Hispanic never smokers	139,127 European ancestry ever smokers, 145,914 European ancestry never smokers, 3,105 African ancestry ever smokers, 3,075 African ancestry never smokers, 70,335 Asian ancestry ever smokers, 78,597 Asian ancestry never smokers, 6,810 Hispanic ever smokers, 11,133 Hispanic never smokers	WNT2B	0	2e-18
rs351364	1	113045061	A	T	0.2528	-0.0081	0.0038	0.03264	-+				Systolic blood pressure x smoking status (ever vs never) interaction (2df test)	29455858	Sung YJ	2018-02-15	Am J Hum Genet	A Large-Scale Multi-ancestry Genome-wide Study Accounting for Smoking Behavior Identifies Multiple Significant Loci for Blood Pressure.	43,016 European ancestry ever smokers, 37,535 European ancestry never smokers, 12,693 African ancestry ever smokers, 13,121 African ancestry never smokers, 4,142 Asian ancestry ever smokers, 9,296 Asian ancestry never smokers, 3,228 Hispanic ever smokers, 5,577 Hispanic never smokers	139,127 European ancestry ever smokers, 145,914 European ancestry never smokers, 3,105 African ancestry ever smokers, 3,075 African ancestry never smokers, 70,335 Asian ancestry ever smokers, 78,597 Asian ancestry never smokers, 6,810 Hispanic ever smokers, 11,133 Hispanic never smokers	WNT2B	0	4e-15
rs351364	1	113045061	A	T	0.2528	-0.0081	0.0038	0.03264	-+				Diastolic blood pressure x smoking status (current vs non-current) interaction (2df test)	29455858	Sung YJ	2018-02-15	Am J Hum Genet	A Large-Scale Multi-ancestry Genome-wide Study Accounting for Smoking Behavior Identifies Multiple Significant Loci for Blood Pressure.	14,607 European ancestry current smokers, 65,935 European ancestry former and never smokers, 5,545 African ancestry current smokers, 21,571 African ancestry former and never smokers, 2,465 Asian ancestry current smokers, 10,973 Asian ancestry former and never smokers, 1,068 Hispanic current smokers, 7,737 Hispanic former and never smokers	48,198 European ancestry current smokers, 251,872 European ancestry former and never smokers, 1,971 African ancestry current smokers, 5,814 African ancestry former and never smokers, 29,485 Asian ancestry current smokers, 119,447 Asian ancestry former and never smokers, 3,737 Hispanic current smokers, 14,199 Hispanic former and never smokers	WNT2B	0	3e-28
rs351364	1	113045061	A	T	0.2528	-0.0081	0.0038	0.03264	-+				Systolic blood pressure x smoking status (current vs non-current) interaction (2df test)	29455858	Sung YJ	2018-02-15	Am J Hum Genet	A Large-Scale Multi-ancestry Genome-wide Study Accounting for Smoking Behavior Identifies Multiple Significant Loci for Blood Pressure.	14,607 European ancestry current smokers, 65,935 European ancestry former and never smokers, 5,545 African ancestry current smokers, 21,571 African ancestry former and never smokers, 2,465 Asian ancestry current smokers, 10,973 Asian ancestry former and never smokers, 1,068 Hispanic current smokers, 7,737 Hispanic former and never smokers	48,198 European ancestry current smokers, 251,872 European ancestry former and never smokers, 1,971 African ancestry current smokers, 5,814 African ancestry former and never smokers, 29,485 Asian ancestry current smokers, 119,447 Asian ancestry former and never smokers, 3,737 Hispanic current smokers, 14,199 Hispanic former and never smokers	WNT2B	0	1e-26
rs351364	1	113045061	A	T	0.2528	-0.0081	0.0038	0.03264	-+				Diastolic blood pressure x smoking status (current vs non-current) interaction (2df test)	29455858	Sung YJ	2018-02-15	Am J Hum Genet	A Large-Scale Multi-ancestry Genome-wide Study Accounting for Smoking Behavior Identifies Multiple Significant Loci for Blood Pressure.	14,607 European ancestry current smokers, 65,935 European ancestry former and never smokers, 5,545 African ancestry current smokers, 21,571 African ancestry former and never smokers, 2,465 Asian ancestry current smokers, 10,973 Asian ancestry former and never smokers, 1,068 Hispanic current smokers, 7,737 Hispanic former and never smokers	48,198 European ancestry current smokers, 251,872 European ancestry former and never smokers, 1,971 African ancestry current smokers, 5,814 African ancestry former and never smokers, 29,485 Asian ancestry current smokers, 119,447 Asian ancestry former and never smokers, 3,737 Hispanic current smokers, 14,199 Hispanic former and never smokers	WNT2B	0	3e-20
rs351370	1	113054659	T	C	0.5866	0.0095	0.0033	0.004308	+-				Bioavailable testosterone levels	32042192	Ruth KS	2020-02-10	Nat Med	Using human genetics to understand the disease impacts of testosterone in men and women.	188,507 European ancestry women	NA	WNT2B	0	2e-10
rs351370	1	113054659	T	C	0.5866	0.0095	0.0033	0.004308	+-				Cortical surface area (visual PC2)	32198502	Shin J	2020-03-20	Cereb Cortex	Global and Regional Development of the Human Cerebral Cortex: Molecular Architecture and Occupational Aptitudes.	23,784 European ancestry individuals	19,512 European ancestry individuals, 6,234 individuals	WNT2B	0	2e-08
rs3790608	1	113055023	A	G	0.1516	-0.0103	0.0046	0.02642	-+				Heel bone mineral density	30595370	Kichaev G	2018-12-27	Am J Hum Genet	Leveraging Polygenic Functional Enrichment to Improve GWAS Power.	approximately 446,000 European ancestry individuals	NA	WNT2B	0	4e-55
rs3790608	1	113055023	A	G	0.1516	-0.0103	0.0046	0.02642	-+				Heel bone mineral density	30598549	Morris JA	2018-12-31	Nat Genet	An atlas of genetic influences on osteoporosis in humans and mice.	426,824 British ancestry individuals	NA	WNT2B	0	4e-53
rs3790608	1	113055023	A	G	0.1516	-0.0103	0.0046	0.02642	-+				Heel bone mineral density	28869591	Kemp JP	2017-09-04	Nat Genet	Identification of 153 new loci associated with heel bone mineral density and functional involvement of GPC6 in osteoporosis.	76,067 European ancestry women, 66,420 European ancestry men	NA	WNT2B	0	2e-07
rs3790608	1	113055023	A	G	0.1516	-0.0103	0.0046	0.02642	-+				Heel bone mineral density	28869591	Kemp JP	2017-09-04	Nat Genet	Identification of 153 new loci associated with heel bone mineral density and functional involvement of GPC6 in osteoporosis.	76,067 European ancestry women, 66,420 European ancestry men	NA	WNT2B	0	1e-18
rs3790608	1	113055023	A	G	0.1516	-0.0103	0.0046	0.02642	-+				Heel bone mineral density	30048462	Kim SK	2018-07-26	PLoS One	Identification of 613 new loci associated with heel bone mineral density and a polygenic risk score for bone mineral density, osteoporosis and fracture.	394,929 European ancestry individuals	NA	WNT2B	0	2e-41
rs1006298	1	113061959	C	G	0.4826	-0.008	0.0034	0.0182	--				Heel bone mineral density	30048462	Kim SK	2018-07-26	PLoS One	Identification of 613 new loci associated with heel bone mineral density and a polygenic risk score for bone mineral density, osteoporosis and fracture.	394,929 European ancestry individuals	NA	WNT2B	0	2e-10
rs910697	1	113063125	A	G	0.5357	0.0079	0.0033	0.01654	+-				Cortical surface area (min-P)	32665545	van der Meer D	2020-07-14	Nat Commun	Understanding the genetic determinants of the brain with MOSTest.	26,502 European ancestry individuals	NA	WNT2B	0	2e-09
rs910697	1	113063125	A	G	0.5357	0.0079	0.0033	0.01654	+-				Cortical surface area (visual PC2)	32198502	Shin J	2020-03-20	Cereb Cortex	Global and Regional Development of the Human Cerebral Cortex: Molecular Architecture and Occupational Aptitudes.	23,784 European ancestry individuals	19,512 European ancestry individuals, 6,234 individuals	WNT2B	0	3e-10
rs6679414	1	113098006	T	G	0.4749	-0.0089	0.0034	0.008465	-?				Mean platelet volume	32888493	Chen MH	2020-09-01	Cell	Trans-ethnic and Ancestry-Specific Blood-Cell Genetics in 746,667 Individuals from 5 Global Populations.	484,042 African American or Afro-Caribbean, African ancestry, European ancestry, East Asian ancestry, Hispanic or Latin American and South Asian ancestry individuals	NA	ST7L	0	4e-35
rs1001494	1	113110619	T	C	0.5235	0.0072	0.0033	0.02844	+-				Mean platelet volume	27863252	Astle WJ	2016-11-17	Cell	The Allelic Landscape of Human Blood Cell Trait Variation and Links to Common Complex Disease.	164,454 European ancestry individuals	NA	ST7L	0	2e-13
rs12730156	1	113130059	A	G	0.8311	0.0114	0.0044	0.009532	++				Red cell distribution width	30595370	Kichaev G	2018-12-27	Am J Hum Genet	Leveraging Polygenic Functional Enrichment to Improve GWAS Power.	approximately 445,000 European ancestry individuals	NA	ST7L	0	4e-08
rs6700673	1	113157054	T	C	0.4767	-0.0074	0.0033	0.02567	-+				Platelet distribution width	32888494	Vuckovic D	2020-09-01	Cell	The Polygenic and Monogenic Basis of Blood Traits and Diseases.	408,112 British individuals	NA	ST7L	0	1e-91
rs3790598	1	113196896	A	G	0.1671	-0.0116	0.0044	0.008785	--				Monocyte count	32888493	Chen MH	2020-09-01	Cell	Trans-ethnic and Ancestry-Specific Blood-Cell Genetics in 746,667 Individuals from 5 Global Populations.	521,594 European ancestry individuals	NA	CAPZA1	0	1e-10
rs3013439	1	113200671	T	G	0.4767	-0.0075	0.0033	0.02342	-+				Mean platelet volume	32888494	Vuckovic D	2020-09-01	Cell	The Polygenic and Monogenic Basis of Blood Traits and Diseases.	408,112 British individuals	NA	CAPZA1	0	2e-28
rs2932536	1	113202417	A	G	0.5233	0.0075	0.0033	0.02343	+-				Platelet count	27863252	Astle WJ	2016-11-17	Cell	The Allelic Landscape of Human Blood Cell Trait Variation and Links to Common Complex Disease.	166,066 European ancestry individuals	NA	CAPZA1	0	2e-21
rs2999157	1	113233193	A	G	0.5224	0.0074	0.0033	0.0247	+-				Platelet count	32888493	Chen MH	2020-09-01	Cell	Trans-ethnic and Ancestry-Specific Blood-Cell Genetics in 746,667 Individuals from 5 Global Populations.	542,827 European ancestry individuals	NA	MOV10	0	2e-62
rs2999157	1	113233193	A	G	0.5224	0.0074	0.0033	0.0247	+-				Plateletcrit	32888494	Vuckovic D	2020-09-01	Cell	The Polygenic and Monogenic Basis of Blood Traits and Diseases.	408,112 British individuals	NA	MOV10	0	1e-20
rs2999158	1	113239478	T	C	0.3358	-0.0103	0.0035	0.003162	-+				Brain region volumes	31676860	Zhao B	2019-11-01	Nat Genet	Genome-wide association analysis of 19,629 individuals identifies variants influencing regional brain volumes and refines their genetic co-architecture with cognitive and mental health traits.	19,629 British ancestry individuals	NA	MOV10	0	1e-08
[truncated: 25,819 more rows]

## Sheet: STable 3
STable 3. eQTL analysis of tissues enriched with Differentially Expressed Genes
[truncated: 165 more rows]

## Sheet: STable 4
STable 4. Pathways Enrichment Analysis
[truncated: 15,487 more rows]

[truncated: 9 more sheets: STable 5, STable 6, STable 7, STable 8, STable 9, STable 10, STable 11, STable 12, STable 13]
